# Supplementary material for: Precise Delineation and Transcriptional Characterization of Bovine Blood Dendritic-Cell and Monocyte Subsets
Source: Front Immunol. 2018 Oct 30;9:2505. doi: 10.3389/fimmu.2018.02505 (PMC6218925; doi:10.3389/fimmu.2018.02505)
Supplement: Supplementary File 1 — P values for pairwise comparisons performed with DESeq2. [file Table_1.xlsx]

## Sheet: Sheet1
	P values obtained by pairwise comparison using DESeq2
	pDC vs. cDC1	pDC vs. cDC2'	pDC vs. cDC2''	pDC vs. cM	pDC vs. intM	pDC vs. ncM	cDC1 vs. cDC2'	cDC1 vs. cDC2''	cDC1 vs. cM	cDC1 vs. intM	cDC1 vs. ncM	cDC2' vs. cDC2''	cDC2' vs. cM	cDC2' vs. intM	cDC2' vs. ncM	cDC2'' vs. cM	cDC2'' vs. intM	cDC2'' vs. ncM	cM vs. intM	cM vs. ncM	intM vs. ncM
TCF4	4.33262e-131	2.33308e-74	4.03975e-153	2.01957e-252	1.82392e-216	1.55322e-188	1.44764e-08	0.127423	8.08167e-23	4.1635e-12	3.57656e-06	1.10325e-14	4.41793e-57	3.0526e-39	2.42393e-27	2.1485e-15	5.29856e-07	0.00648355	0.0186056	1.24892e-06	0.18
SPIB	3.95247e-20	3.60531e-11	5.6915e-17	7.42455e-26	1.35253e-14	1.92132e-18	0.0326331	0.365521	0.241263	0.100808	0.542216	0.172681	0.000143081	0.441572	0.0863553	0.0414773	0.623697	0.818205	0.0106705	0.100119	0.704216
BLNK	2.36539e-39	7.53822e-13	5.23874e-21	5.5182e-29	5.20961e-40	5.92514e-49	5.41786e-08	0.000316528	0.0521239	0.974257	0.200943	0.0697764	0.00030329	1.12691e-08	6.46708e-13	0.17878	0.000568958	6.23437e-07	0.13793	0.00168709	0.509703
RUNX2	2.52624e-24	4.44359e-14	1.50176e-10	5.88007e-48	4.89499e-23	1.75777e-09	0.0368292	0.000220865	1.41449e-05	0.675793	2.85421e-05	0.296626	4.1781e-12	0.0497113	0.161714	8.42984e-16	0.00198834	0.801936	6.53625e-06	3.12327e-17	0.00371686
XCR1	7.14642e-19	0.868136	0.932364	0.517135	0.319562	0.0822907	3.12485e-17	1.68795e-20	4.48973e-22	5.75742e-23	2.50901e-24	0.783178	0.38465	0.217017	0.0590454	0.683082	0.442675	0.129822	0.894295	0.413588	0.812535
CLEC9A	1.59792e-15	0.115599	0.00287062	0.00414269	0.0038846	0.00348234	2.50385e-19	1.6742e-24	8.93569e-24	7.10455e-24	3.77172e-24	0.300002	0.322582	0.307636	0.362684	0.969155	0.969785	0.995265	0.999967	0.999893	0.999999
BATF3	8.27356e-40	4.4092e-20	6.78312e-09	0.000100714	0.165166	2.10444e-06	0.000446466	1.41447e-13	4.90582e-21	1.27577e-49	8.22562e-66	0.00117384	1.35638e-07	3.96102e-27	3.5103e-41	0.122066	6.87942e-13	2.73566e-24	4.34491e-07	8.31882e-17	0.0127196
IRF8	0.891563	3.71704e-116	3.7632e-182	1.29026e-146	1.04057e-181	3.375e-186	3.11765e-119	2.40155e-185	1.75394e-149	6.77036e-185	1.63508e-189	5.9499e-08	0.0135224	5.2375e-08	7.85768e-09	0.0099641	0.98132	0.871117	0.0187635	0.00436858	0.954831
FCER1A	0.999945	4.22693e-71	4.11734e-72	2.49481e-17	2.95732e-22	1.23009e-23	1.07135e-70	7.87873e-72	2.74193e-17	3.39393e-22	1.30101e-23	0.995189	1.46608e-133	2.4373e-131	5.00669e-131	6.70204e-133	5.37776e-131	9.49892e-131	0.216867	0.0640759	0.921958
CLEC10A	0.157967	0.000102669	9.21283e-07	0.0994085	0.371805	0.907394	7.86157e-08	7.30496e-11	0.000849408	0.00998194	0.0823702	0.496303	0.0284253	0.00276989	0.000140046	0.00403797	0.00019762	4.03459e-06	0.708903	0.217003	0.797068
MRC1	0.495035	7.65226e-08	5.92119e-12	0.583308	3.61911e-08	0.906241	2.80822e-05	4.44756e-09	0.822788	5.83573e-06	0.510626	0.262455	1.34192e-06	0.988139	1.08503e-07	1.61922e-09	0.274511	4.07327e-11	8.00051e-06	0.8043	3.68427e-06
IRF4	1.02964e-05	0.769256	0.171889	5.15061e-09	6.61026e-12	5.05961e-17	3.08633e-06	1.55986e-09	0.277198	0.037066	0.000290163	0.396643	4.13148e-10	3.38011e-13	1.58453e-18	8.00341e-13	1.95754e-16	1.53971e-22	0.583027	0.0338161	0.486845
CD163	1.28629e-05	0.011214	0.101743	1.12114e-21	2.90219e-05	0.566131	1.69334e-11	1.35701e-09	8.69813e-39	7.08167e-17	2.69239e-07	0.413656	2.76091e-11	0.192717	0.0594106	4.4004e-14	0.0296679	0.393786	1.33364e-06	4.13593e-18	0.00738372
ITGAM	1.67154e-05	0.432389	1.54504e-06	2.62526e-34	2.13937e-24	8.47969e-29	2.60942e-07	7.13665e-21	1.50382e-62	6.43144e-49	4.26774e-55	0.000255085	1.06067e-28	9.13719e-20	1.07429e-23	3.00816e-12	6.6036e-07	2.52218e-09	0.153882	0.470996	0.76822
CX3CR1	3.56339e-10	2.8282e-55	6.57545e-42	4.80193e-12	3.75333e-88	1.43414e-80	3.89115e-19	4.58821e-12	0.7073	1.13525e-40	1.26056e-35	0.0549593	3.45101e-18	9.20922e-05	0.00308198	3.03745e-10	2.30115e-09	3.38745e-07	1.54995e-36	4.23081e-32	0.787073
CSF1R	1.08184e-15	2.87653e-41	2.9504e-37	7.28029e-69	1.61624e-85	7.85266e-107	6.18712e-98	7.84202e-92	1.10962e-135	2.61246e-157	5.12263e-184	0.540239	0.000194688	6.21385e-09	2.79511e-16	1.38331e-05	8.83921e-11	4.80858e-19	0.14398	6.33168e-05	0.164379
FLT3	1.21409e-05	0.28153	0.532412	3.5379e-36	2.17848e-74	2.28737e-78	0.00570854	0.000218599	8.50757e-67	2.56082e-115	3.61964e-120	0.658057	8.4496e-44	4.50106e-85	2.87569e-89	2.57541e-39	2.96405e-79	1.93762e-83	6.163e-08	1.20063e-09	0.909272
CD2	6.3894e-43	2.24796e-45	1.86673e-55	5.14613e-57	2.1271e-55	2.80896e-51	1.79523e-05	0.0968398	0.0186956	0.0573676	0.33566	0.00146725	0.00682129	0.00188996	0.000133989	0.667742	0.919428	0.569128	0.853087	0.280617	0.748297
CD5	1.05724e-07	5.76063e-20	3.08615e-35	4.71891e-58	6.14719e-60	4.33447e-54	0.00126625	2.52404e-11	5.81267e-26	2.72216e-27	3.56521e-23	0.00502986	1.47374e-11	1.78537e-12	1.17375e-09	0.000468742	0.000120436	0.00381472	0.929915	0.680129	0.74912
CD14	3.42899e-09	0.000342304	0.0213115	1.03611e-46	4.37712e-23	0.000254012	3.3546e-18	4.76001e-05	1.75341e-62	3.17777e-41	4.55941e-19	9.24615e-10	6.94059e-26	2.07252e-09	0.980804	2.0366e-61	4.89256e-34	1.88335e-09	7.50899e-05	9.578e-26	5.32103e-08
FCGR3A	2.24748e-11	0.18557	0.564633	4.98725e-05	3.30678e-130	5.33364e-140	2.97625e-15	5.27301e-10	4.54057e-25	4.9473e-156	1.31362e-164	0.0405645	0.0175707	1.68351e-114	1.25349e-123	5.47974e-06	1.83588e-138	9.93622e-149	2.85503e-91	8.23374e-100	0.774633
DPP4	2.10743e-16	0.00245281	0.279882	1.92152e-14	4.53413e-18	7.29623e-17	4.05881e-06	1.80822e-12	4.34265e-54	2.4834e-57	2.50883e-57	0.065225	8.28603e-27	1.01251e-30	1.01504e-29	8.0806e-18	1.05413e-21	1.06753e-20	0.382182	0.603709	0.886799
SIRPA	1.29392e-30	1.4736e-24	1.96214e-37	8.56865e-109	4.63836e-167	4.62198e-162	4.88585e-104	4.28664e-128	8.77384e-239	0	0	0.0325406	4.72794e-31	6.55538e-65	7.48599e-62	2.5174e-19	1.78896e-47	4.73522e-45	1.47208e-06	5.65851e-06	0.93843
LY75	0.0841629	0.967234	0.00577692	2.45346e-26	0.413624	8.51227e-07	0.104785	0.486018	1.00889e-36	0.00458323	0.00473169	0.00581009	1.20502e-25	0.477643	7.40407e-07	1.04347e-40	0.000406473	0.0727016	7.42483e-21	6.05463e-54	2.29741e-07
TLR2	7.54309e-21	1.42498e-30	1.02488e-26	7.52029e-45	2.66093e-44	1.99511e-27	0.114867	0.320242	1.33282e-05	1.95482e-05	0.241467	0.485549	0.0274886	0.0333003	0.632869	0.00361207	0.00406334	0.965095	0.999967	0.0056646	0.0327765
TLR3	0.0776907	0.193583	0.438904	9.50113e-26	3.38836e-16	8.96913e-25	0.788028	0.323501	6.6525e-17	1.93961e-09	3.88908e-16	0.615218	1.04615e-18	8.05412e-11	7.03759e-18	7.6888e-21	1.75172e-12	3.02429e-20	0.079879	0.937142	0.242693
TLR4	3.42097e-16	0.000227103	0.124625	5.32641e-13	1.34692e-05	0.933382	2.01385e-28	1.79099e-21	4.96735e-43	2.38519e-31	2.24501e-16	0.044119	0.00174196	0.689917	9.93467e-05	1.4853e-07	0.0146117	0.128959	0.024307	1.1467e-12	0.000198161
TLR5	0.00497158	5.01832e-12	2.97158e-11	1.51606e-08	0.00100621	0.751941	3.56255e-17	6.80721e-17	2.55613e-14	7.81771e-09	0.000821948	0.78297	0.200714	0.000177158	1.21442e-11	0.455693	0.0014701	3.20919e-10	0.0602034	2.53309e-07	0.0319167
TLR6	0.347236	0.0158822	1.36077e-05	3.64789e-07	7.70139e-09	5.6015e-09	0.305304	0.00238483	0.000137279	6.68814e-06	4.98332e-06	0.127332	0.0223684	0.00290255	0.0029151	0.656162	0.280083	0.253616	0.761451	0.656853	0.999999
TLR7	3.5365e-52	0.0433119	0.00111015	0.246914	0.216481	5.07856e-11	1.07902e-37	7.50786e-33	1.12794e-61	1.80439e-44	9.76326e-19	0.381989	0.000611188	0.414389	3.66372e-05	1.388e-05	0.083056	0.00354681	0.0374798	1.90239e-14	8.97623e-06
TLR9	0.141514	3.70748e-07	0.00914066	2.13866e-18	2.39268e-24	3.30353e-31	0.00258456	0.425878	4.21322e-12	4.67412e-17	3.95151e-23	0.0206886	0.000939259	1.31879e-06	1.18231e-10	9.95568e-09	3.6661e-13	9.32527e-19	0.32517	0.00478164	0.398774
TLR10	0.13356	0.181673	0.347392	0.0943199	0.102093	0.0762368	0.934824	0.545065	0.990133	0.963197	0.962258	0.680734	0.911534	0.934383	0.960598	0.628396	0.626387	0.534073	0.999967	0.996069	0.999999
NOD1	0.00039381	5.07327e-07	2.88504e-09	1.53391e-13	9.62068e-07	0.015884	0.320841	0.0467462	0.000510663	0.309817	0.245368	0.564053	0.0467685	0.819419	0.0119093	0.286742	0.422135	0.00123533	0.0563837	4.45226e-06	0.130082
NLRP3	0.0473003	3.39154e-05	5.65948e-07	2.94893e-14	2.48593e-08	0.00140698	0.112241	0.0095615	1.73904e-07	0.00135358	0.37797	0.599287	0.00228863	0.277967	0.424912	0.0320671	0.727494	0.13154	0.152433	7.38723e-05	0.164451
DDX58	0.757202	0.229968	0.428388	0.165915	0.0176024	0.0186901	0.54132	0.752265	0.372871	0.0623737	0.0633277	0.689462	0.984376	0.37304	0.467576	0.713032	0.198841	0.197828	0.594494	0.516065	0.999999
IFIH1	0.638704	0.0634947	0.331759	0.312811	0.000147141	3.80685e-05	0.313531	0.759229	0.7257	0.00210416	0.000664553	0.410526	0.390138	0.111435	0.0695338	0.998215	0.013336	0.00484567	0.0268916	0.00708664	0.958697
CCR1	1.4588e-11	0.0677739	0.6045	7.8665e-09	0.000812111	0.921866	2.43712e-18	9.6849e-14	4.58694e-37	4.07963e-25	1.4348e-11	0.208392	0.000374736	0.233161	0.0453328	1.00147e-06	0.0116103	0.59296	0.0709362	1.40797e-08	0.00738372
CCR2	0.0585947	0.529728	0.889127	0.0318729	1.72976e-10	3.4178e-57	0.355425	0.0701599	1.23703e-05	4.10057e-05	2.72544e-44	0.61824	0.0030831	4.59736e-08	9.80122e-52	0.0372625	1.91939e-09	2.76123e-55	4.7034e-17	1.03941e-70	3.68242e-22
CCR5	3.11913e-05	1.36203e-08	4.24217e-37	4.31551e-80	1.59871e-78	6.53234e-114	0.309258	3.664e-16	3.69743e-48	7.66225e-47	2.44748e-81	3.83819e-11	3.47242e-39	5.32181e-38	1.99305e-71	5.09685e-10	1.78803e-09	1.51093e-34	0.944423	8.68637e-11	3.06776e-10
CCR9	7.37794e-26	1.09235e-24	1.47168e-31	1.63867e-29	7.91585e-26	4.24368e-24	0.932728	0.703653	0.40976	0.0261309	0.00629604	0.847045	0.547784	0.0480854	0.0163965	0.771195	0.0760901	0.0184295	0.302338	0.0827811	0.889856
SELL	1.47016e-64	3.48664e-06	9.79002e-05	0.75696	0.0206273	1.53817e-08	7.65497e-33	1.87829e-38	2.20309e-68	2.06981e-48	1.28067e-29	0.511825	2.92353e-07	0.0231515	0.586753	4.89093e-05	0.198352	0.160794	0.0234252	6.49762e-09	0.0186818
ITGA4	0.688135	6.26758e-06	0.21261	0.96778	1.12509e-20	1.14725e-28	8.63537e-07	0.531224	0.658347	3.90929e-18	1.13541e-25	2.20427e-09	2.86004e-06	2.23461e-45	4.57168e-57	0.319796	1.2398e-14	1.49164e-21	3.69499e-19	2.13721e-27	0.388927
PECAM1	6.66336e-14	0.0177806	0.556223	0.372536	3.634e-16	7.79525e-12	5.4249e-06	7.45684e-12	4.9279e-18	0.687523	0.506539	0.0869146	0.00046599	6.95037e-08	5.06929e-05	0.180911	3.9404e-13	2.31411e-09	7.83798e-19	2.01838e-14	0.613755
ITGAL	0.350062	6.21397e-25	9.08971e-10	0.0140227	1.31943e-10	1.23035e-14	4.34598e-19	1.46718e-06	0.220883	2.04527e-14	3.80832e-19	6.63903e-05	8.84528e-15	5.4963e-65	6.92394e-75	0.00114681	1.51563e-36	3.13678e-44	1.982e-18	3.16586e-24	0.619
BoLA-DRA	3.16503e-15	6.20844e-28	7.35082e-26	1.3504e-09	6.54698e-14	7.96449e-06	0.0139899	0.0258544	0.0772148	0.664343	0.000800047	0.697271	1.79573e-06	0.000760845	1.96429e-10	5.75998e-05	0.00792391	1.1577e-08	0.382796	0.241566	0.04418
CD40	1.51174e-09	3.96611e-10	0.0045568	0.926155	6.17282e-12	3.16242e-05	0.928794	0.00212258	1.28671e-09	0.585646	0.0628315	0.00114858	4.16864e-10	0.724705	0.0499386	0.012653	0.000278961	0.314353	1.55004e-10	0.000153192	0.0856718
CD80	0.000278675	2.84895e-07	0.000129125	0.0103719	0.000268406	4.50103e-05	0.310661	0.990479	0.270082	0.894226	0.847247	0.229129	0.011227	0.136297	0.355975	0.342784	0.910367	0.906685	0.546876	0.260762	0.929848
CD86	0.912712	0.913654	0.21279	1.81723e-17	0.010292	1.45429e-09	0.837343	0.164044	3.34454e-18	0.00575903	4.23609e-10	0.331601	1.66347e-16	0.019795	7.3583e-09	7.36331e-12	0.310055	8.57619e-06	7.82013e-08	0.046138	0.0128456
TAP1	0.00559778	0.00546166	1.04595e-06	0.00242202	0.05119	0.0363184	1.03039e-08	1.50393e-15	7.522e-10	4.2463e-07	1.76582e-07	0.0929442	0.955112	0.39798	0.599384	0.143961	0.00949824	0.0141298	0.542849	0.548377	0.999999
ETV6	0.112757	0.00068819	9.94437e-17	3.08575e-14	3.09038e-31	1.67521e-27	2.91354e-07	1.74596e-24	1.72371e-21	8.29441e-42	1.76622e-37	8.9305e-06	0.000158214	5.20882e-15	1.90838e-12	0.645518	0.00340793	0.0283259	0.00057055	0.00496557	0.827359
ETS1	1.22618e-23	6.00829e-34	2.87473e-18	5.58428e-09	6.78339e-11	1.478e-09	0.0242944	0.180496	2.06142e-05	0.000332315	4.89563e-05	5.28793e-05	1.06049e-11	6.40933e-10	4.14365e-11	0.0125405	0.0594045	0.0179365	0.757413	0.944305	0.923691
CMKLR1	1.4415e-18	6.03424e-19	1.13555e-28	0.000326368	3.37069e-07	8.25419e-07	0.750006	0.510098	8.46615e-14	1.14839e-27	2.20634e-27	0.900324	1.6873e-13	5.77645e-29	1.32719e-28	6.51805e-19	4.39748e-43	1.00761e-42	1.1558e-17	2.13694e-17	0.99905
MERTK	1.02005e-14	0.00171419	1.79222e-05	1.64409e-09	2.03021e-22	1.07671e-21	1.76509e-05	0.000377981	0.0710766	0.0703876	0.102517	0.409098	0.00810514	3.60087e-11	1.34986e-10	0.152855	4.97218e-08	1.15898e-07	0.000661369	0.000775478	0.995923
IL1B	1.23991e-10	1.76046e-15	7.19254e-22	1.69237e-35	1.98562e-19	0.000115639	0.158558	0.000245594	1.04671e-13	0.00349034	0.00123467	0.0869175	4.47332e-08	0.315751	3.25745e-07	0.00100422	0.560048	2.54218e-12	7.23696e-05	4.30351e-26	1.6436e-08
CXCL8	0.00192405	0.0209775	0.0954466	6.50037e-13	0.0016195	0.434556	2.93448e-07	0.107454	1.06092e-20	1.55353e-09	0.0125783	3.04454e-05	4.78976e-06	0.572397	0.000930463	3.64693e-18	1.83259e-06	0.49157	0.000389222	3.14573e-15	0.000953044
DEFB1	0.634357	0.68226	0.262204	1.46548e-09	0.137545	0.907394	0.97438	0.66366	8.21116e-08	0.425538	0.460214	0.620719	6.07711e-08	0.380203	0.643074	4.28017e-06	0.830065	0.248444	4.26974e-05	1.96069e-09	0.370813
