# Supplementary material for: Precise Delineation and Transcriptional Characterization of Bovine Blood Dendritic-Cell and Monocyte Subsets
Source: Front Immunol. 2018 Oct 30;9:2505. doi: 10.3389/fimmu.2018.02505 (PMC6218925; doi:10.3389/fimmu.2018.02505)
Supplement: Supplementary File 2 — GO Term Enrichment Analysis cDC2′ vs. cDC2″. [file Table_2.XLSX]

## Sheet: Sheet 1
GO Term Enrichment Analysis cDC2' vs. cDC2''
GO.ID	Term	Annotated	Significant	Expected	Rank in classic.Fisher	weight01.Fisher	weight01.KS	classic.Fisher	ontology
GO:0003723	RNA binding	502	307	261.39	2	0.00016	1.1e-06	6.6e-06	MF
GO:0019888	protein phosphatase regulator activity	19	15	9.89	27	0.00039	0.00016	0.01505	MF
GO:0061630	ubiquitin protein ligase activity	41	32	21.35	5	0.00052	0.00091	0.00052	MF
GO:0008134	transcription factor binding	84	57	43.74	9	0.00165	0.00133	0.00219	MF
GO:0015078	hydrogen ion transmembrane transporter a...	60	42	31.24	12	0.00521	7.6e-05	0.00339	MF
GO:0061631	ubiquitin conjugating enzyme activity	11	10	5.73	17	0.00841	0.01436	0.00841	MF
GO:0008121	ubiquinol-cytochrome-c reductase activit...	7	7	3.64	22	0.01032	0.00034	0.01032	MF
GO:0016765	transferase activity, transferring alkyl...	26	16	13.54	186	0.01036	0.0235	0.22045	MF
GO:0005085	guanyl-nucleotide exchange factor activi...	35	22	18.22	123	0.01394	0.01884	0.13248	MF
GO:0004004	ATP-dependent RNA helicase activity	16	13	8.33	29	0.016	0.01086	0.016	MF
GO:0070063	RNA polymerase binding	15	13	7.81	14	0.01971	0.00212	0.00574	MF
GO:0004402	histone acetyltransferase activity	11	9	5.73	56	0.01983	0.02023	0.0438	MF
GO:0008137	NADH dehydrogenase (ubiquinone) activity	26	19	13.54	38	0.02378	0.00661	0.02378	MF
GO:0097718	disordered domain specific binding	15	12	7.81	41	0.02549	0.00045	0.02549	MF
GO:0019843	rRNA binding	35	24	18.22	48	0.02726	0.00566	0.03527	MF
GO:0004857	enzyme inhibitor activity	88	33	45.82	765	0.02882	0.01029	0.99805	MF
GO:0031625	ubiquitin protein ligase binding	74	47	38.53	45	0.02989	0.02046	0.02989	MF
GO:0046982	protein heterodimerization activity	90	56	46.86	46	0.03197	0.11493	0.03197	MF
GO:0022829	wide pore channel activity	5	5	2.6	49	0.03818	0.09259	0.03818	MF
GO:0008318	protein prenyltransferase activity	5	5	2.6	50	0.03818	0.00833	0.03818	MF
GO:0030898	actin-dependent ATPase activity	5	5	2.6	51	0.03818	0.09284	0.03818	MF
GO:0017070	U6 snRNA binding	5	5	2.6	52	0.03818	0.07533	0.03818	MF
GO:0000978	RNA polymerase II core promoter proximal...	42	28	21.87	53	0.03913	0.08655	0.03913	MF
GO:0031624	ubiquitin conjugating enzyme binding	8	7	4.17	58	0.04502	0.08093	0.04502	MF
GO:0016627	oxidoreductase activity, acting on the C...	27	16	14.06	230	0.04515	0.10299	0.28975	MF
GO:0015079	potassium ion transmembrane transporter ...	15	7	7.81	493	0.07382	0.00852	0.75122	MF
GO:0003713	transcription coactivator activity	56	37	29.16	37	0.07838	0.13714	0.02314	MF
GO:0003729	mRNA binding	62	38	32.28	83	0.08076	0.02142	0.09008	MF
GO:0045296	cadherin binding	59	36	30.72	89	0.10429	0.04209	0.10429	MF
GO:0004721	phosphoprotein phosphatase activity	39	25	20.31	82	0.11091	0.00329	0.08767	MF
GO:0019706	protein-cysteine S-palmitoyltransferase ...	9	7	4.69	93	0.11166	0.02593	0.11166	MF
GO:0003743	translation initiation factor activity	31	20	16.14	100	0.11216	0.03816	0.11216	MF
GO:0035091	phosphatidylinositol binding	44	27	22.91	124	0.11391	0.00872	0.13777	MF
GO:0004129	cytochrome-c oxidase activity	19	13	9.89	102	0.11437	0.01222	0.11437	MF
GO:0006412	translation	286	174	148.3	37	1.1e-05	1.3e-13	0.00095	BP
GO:0002181	cytoplasmic translation	37	29	19.19	36	3.7e-05	1.9e-11	0.00078	BP
GO:0070534	protein K63-linked ubiquitination	15	14	7.78	35	0.00077	0.00014	0.00077	BP
GO:0050790	regulation of catalytic activity	445	228	230.74	2106	0.00239	0.00349	0.62805	BP
GO:0045070	positive regulation of viral genome repl...	13	12	6.74	50	0.00253	0.00344	0.00253	BP
GO:1902600	hydrogen ion transmembrane transport	62	43	32.15	58	0.00493	9.2e-06	0.00365	BP
GO:0009060	aerobic respiration	39	29	20.22	56	0.00538	0.00518	0.00331	BP
GO:0000387	spliceosomal snRNP assembly	20	18	10.37	24	0.00541	0.01356	0.00035	BP
GO:0030097	hemopoiesis	135	82	70	131	0.00973	0.00218	0.02162	BP
GO:0044087	regulation of cellular component biogene...	166	93	86.08	604	0.0099	0.01768	0.15408	BP
GO:0060041	retina development in camera-type eye	12	9	6.22	402	0.01005	0.00579	0.0923	BP
GO:0006364	rRNA processing	82	51	42.52	188	0.01288	0.00659	0.03683	BP
GO:0002639	positive regulation of immunoglobulin pr...	10	9	5.19	100	0.01436	0.01999	0.01436	BP
GO:0043123	positive regulation of I-kappaB kinase/N...	45	31	23.33	102	0.01494	0.01189	0.01494	BP
GO:0006457	protein folding	84	49	43.56	562	0.01522	0.00433	0.13756	BP
GO:2001243	negative regulation of intrinsic apoptot...	24	19	12.44	66	0.01545	0.02204	0.00547	BP
GO:0015031	protein transport	471	264	244.23	166	0.01627	0.02662	0.0292	BP
GO:0006397	mRNA processing	147	103	76.22	2	0.01733	0.00164	3.7e-06	BP
GO:0030308	negative regulation of cell growth	24	18	12.44	112	0.01763	0.02417	0.01763	BP
GO:0010948	negative regulation of cell cycle proces...	35	23	18.15	323	0.01926	0.04964	0.06875	BP
GO:0006301	postreplication repair	13	11	6.74	105	0.01929	0.01865	0.0156	BP
GO:0006450	regulation of translational fidelity	6	6	3.11	122	0.01937	0.00048	0.01937	BP
GO:0072337	modified amino acid transport	6	6	3.11	123	0.01937	0.05274	0.01937	BP
GO:0000904	cell morphogenesis involved in different...	82	45	42.52	1120	0.01939	0.04046	0.32966	BP
GO:0070936	protein K48-linked ubiquitination	18	14	9.33	135	0.02237	0.0319	0.02237	BP
GO:1903506	regulation of nucleic acid-templated tra...	614	336	318.38	313	0.0238	0.04838	0.06651	BP
GO:0007417	central nervous system development	94	61	48.74	73	0.02446	0.00439	0.0067	BP
GO:0097352	autophagosome maturation	9	8	4.67	140	0.02523	0.01123	0.02523	BP
GO:0018279	protein N-linked glycosylation via aspar...	9	8	4.67	141	0.02523	0.04071	0.02523	BP
GO:0048709	oligodendrocyte differentiation	9	8	4.67	142	0.02523	0.01778	0.02523	BP
GO:0032981	mitochondrial respiratory chain complex ...	35	24	18.15	173	0.03337	0.0567	0.03337	BP
GO:0071705	nitrogen compound transport	543	306	281.56	95	0.03517	0.04965	0.01347	BP
GO:0002312	B cell activation involved in immune res...	12	11	6.22	62	0.03719	0.02521	0.00454	BP
GO:0030316	osteoclast differentiation	18	14	9.33	136	0.0372	0.04762	0.02237	BP
GO:0034446	substrate adhesion-dependent cell spread...	11	9	5.7	227	0.03732	0.05362	0.04251	BP
GO:0006303	double-strand break repair via nonhomolo...	5	5	2.59	191	0.0374	0.01275	0.0374	BP
GO:1900364	negative regulation of mRNA polyadenylat...	5	5	2.59	192	0.0374	0.00814	0.0374	BP
GO:0045116	protein neddylation	5	5	2.59	193	0.0374	0.07943	0.0374	BP
GO:0051023	regulation of immunoglobulin secretion	5	5	2.59	194	0.0374	0.02996	0.0374	BP
GO:0045738	negative regulation of DNA repair	5	5	2.59	195	0.0374	0.07884	0.0374	BP
GO:0060487	lung epithelial cell differentiation	5	5	2.59	196	0.0374	0.0845	0.0374	BP
GO:0018342	protein prenylation	5	5	2.59	197	0.0374	0.00808	0.0374	BP
GO:0043981	histone H4-K5 acetylation	5	5	2.59	198	0.0374	0.0499	0.0374	BP
GO:0043982	histone H4-K8 acetylation	5	5	2.59	199	0.0374	0.0499	0.0374	BP
GO:0000185	activation of MAPKKK activity	5	5	2.59	200	0.0374	0.02996	0.0374	BP
GO:0000244	spliceosomal tri-snRNP complex assembly	5	5	2.59	201	0.0374	0.03167	0.0374	BP
GO:0090201	negative regulation of release of cytoch...	5	5	2.59	202	0.0374	0.05496	0.0374	BP
GO:0016577	histone demethylation	5	5	2.59	203	0.0374	0.02405	0.0374	BP
GO:0034982	mitochondrial protein processing	5	5	2.59	204	0.0374	0.04963	0.0374	BP
GO:0032486	Rap protein signal transduction	5	5	2.59	205	0.0374	0.05126	0.0374	BP
GO:0005829	cytosol	834	494	430.1	19	0.00042	0.00015	4.7e-07	CC
GO:0043234	protein complex	936	562	482.71	11	0.00052	0.0002	2.6e-09	CC
GO:0005840	ribosome	170	118	87.67	21	0.00062	0.00297	1.1e-06	CC
GO:1990234	transferase complex	235	152	121.19	32	0.00149	0.00043	2.1e-05	CC
GO:0046540	U4/U6 x U5 tri-snRNP complex	12	11	6.19	56	0.0043	0.00027	0.0043	CC
GO:0005747	mitochondrial respiratory chain complex ...	45	32	23.21	59	0.00587	0.00097	0.0059	CC
GO:0005681	spliceosomal complex	75	50	38.68	58	0.00624	0.01737	0.0055	CC
GO:0005737	cytoplasm	3117	1695	1607.47	10	0.00786	0.00193	1.8e-09	CC
GO:0005687	U4 snRNP	7	7	3.61	63	0.00966	0.00613	0.0097	CC
GO:0070603	SWI/SNF superfamily-type complex	18	11	9.28	271	0.00971	0.0325	0.2838	CC
GO:0000151	ubiquitin ligase complex	73	46	37.65	90	0.01208	0.01222	0.0312	CC
GO:0034719	SMN-Sm protein complex	10	9	5.16	67	0.01374	0.01902	0.0137	CC
GO:0005750	mitochondrial respiratory chain complex ...	10	9	5.16	68	0.01374	0.00152	0.0137	CC
GO:0005643	nuclear pore	16	13	8.25	70	0.01452	0.00298	0.0145	CC
GO:0030017	sarcomere	38	25	19.6	111	0.01862	0.03212	0.0541	CC
GO:0030660	Golgi-associated vesicle membrane	25	17	12.89	127	0.01869	0.01477	0.0728	CC
GO:0046930	pore complex	6	6	3.09	72	0.01875	0.00604	0.0188	CC
GO:0016607	nuclear speck	96	60	49.51	74	0.0191	0.0008	0.0191	CC
GO:0016020	membrane	2017	1059	1040.19	180	0.02223	0.00694	0.1321	CC
GO:0048471	perinuclear region of cytoplasm	152	91	78.39	77	0.02239	0.01759	0.0224	CC
GO:0098800	inner mitochondrial membrane protein com...	108	79	55.7	25	0.02272	0.01894	2.9e-06	CC
GO:0001725	stress fiber	12	10	6.19	79	0.02479	0.05065	0.0248	CC
GO:0014069	postsynaptic density	20	15	10.31	84	0.02844	0.05813	0.0284	CC
GO:0001650	fibrillar center	20	15	10.31	85	0.02844	0.04226	0.0284	CC
GO:0005765	lysosomal membrane	93	57	47.96	92	0.03618	0.03904	0.0362	CC
GO:0097504	Gemini of coiled bodies	5	5	2.58	94	0.0364	0.0465	0.0364	CC
GO:0031371	ubiquitin conjugating enzyme complex	5	5	2.58	95	0.0364	0.02331	0.0364	CC
GO:0008024	cyclin/CDK positive transcription elonga...	5	5	2.58	96	0.0364	0.00311	0.0364	CC
GO:0005851	eukaryotic translation initiation factor...	5	5	2.58	97	0.0364	0.01746	0.0364	CC
GO:0005688	U6 snRNP	5	5	2.58	98	0.0364	0.07247	0.0364	CC
GO:0030863	cortical cytoskeleton	16	9	8.25	352	0.03654	0.02068	0.4517	CC
GO:0070013	intracellular organelle lumen	1046	581	539.43	48	0.03675	0.04537	0.0017	CC
GO:0000775	chromosome, centromeric region	61	34	31.46	282	0.0372	0.01669	0.2997	CC
GO:0005746	mitochondrial respiratory chain	75	56	38.68	34	0.04075	0.03687	3.1e-05	CC
GO:0034709	methylosome	8	7	4.13	102	0.04245	0.06386	0.0424	CC
GO:0001891	phagocytic cup	8	7	4.13	103	0.04245	0.0288	0.0424	CC
GO:0045111	intermediate filament cytoskeleton	20	12	10.31	280	0.04259	0.03239	0.2986	CC
GO:0000793	condensed chromosome	57	29	29.4	436	0.04284	0.03731	0.5948	CC
GO:0071013	catalytic step 2 spliceosome	31	21	15.99	110	0.05069	0.0013	0.0507	CC
GO:0001726	ruffle	34	22	17.53	137	0.06244	0.02212	0.0852	CC
GO:0005730	nucleolus	258	149	133.05	78	0.06392	0.03825	0.0234	CC
GO:0043197	dendritic spine	10	8	5.16	122	0.06641	0.02414	0.0664	CC
GO:0008250	oligosaccharyltransferase complex	7	6	3.61	129	0.07331	0.04775	0.0733	CC
GO:0030140	trans-Golgi network transport vesicle	7	6	3.61	130	0.07331	0.03701	0.0733	CC
