# Supplementary material for: Precise Delineation and Transcriptional Characterization of Bovine Blood Dendritic-Cell and Monocyte Subsets
Source: Front Immunol. 2018 Oct 30;9:2505. doi: 10.3389/fimmu.2018.02505 (PMC6218925; doi:10.3389/fimmu.2018.02505)
Supplement: Supplementary File 3 — Subset-specific genes. [file Table_3.XLSX]

## Sheet: pDC
Plasmacytoid dendritic cells (pDC)
At least 5-fold higher compared to all other subsets (p<0.05), NA = not annotated
ensembl-ID	gene symbol	mean pDC	SD pDC	mean cDC1	SD cDC1	mean cDC2'	SD cDC2'	mean cDC2''	SD cDC2''	mean cM	SD cM	mean intM	SD intM	mean ncM	SD ncM
ENSBTAG00000044191	ABCC12	394.537	81.469	3.2595	2.79978	3.8668	3.9972	10.4672	5.10288	0	0	0	0	0	0
ENSBTAG00000005923	ABTB2	293.962	53.0316	39.5751	8.12095	5.88722	2.18774	5.77644	4.97145	34.0111	14.2815	11.7553	8.75971	41.8234	9.48798
ENSBTAG00000018424	ACKR3	904.742	746.355	14.0285	7.30042	42.6269	32.2427	12.1078	2.34352	2.27244	1.70868	3.07902	2.67602	0.278177	0.481817
ENSBTAG00000022244	ACTN3	425.429	62.694	20.4914	4.2396	7.05158	1.23921	7.42556	4.39587	3.41952	2.12371	2.22262	1.63189	4.42576	2.56246
ENSBTAG00000005170	ADGRG5	10155.6	769.366	363.946	56.924	95.1251	62.0225	30.6882	8.99801	1.9855	2.66162	4.98192	4.07557	4.98211	3.13976
ENSBTAG00000007642	ADORA3	2956.54	230.601	186.93	34.6149	41.0287	17.0388	14.6905	11.9429	5.03958	2.53397	477.863	103.037	453.627	179.889
ENSBTAG00000020750	AFF2	800.207	46.6779	49.0148	12.2867	71.7074	36.4901	87.3469	37.2843	19.7477	8.84959	0.829549	0.808249	0.278177	0.481817
ENSBTAG00000017958	AHI1	788.422	135.191	83.7741	14.1104	63.0537	19.4285	69.9404	13.3368	27.2912	10.639	26.261	6.25533	24.9901	8.95188
ENSBTAG00000016854	AK7	523.867	65.6395	4.07375	4.17778	8.2895	4.04597	2.25652	0.905408	1.99239	1.23887	10.7113	2.933	2.34786	1.14467
ENSBTAG00000020319	ALOX5	1968.69	705.323	1.98667	1.93842	33.5858	11.7167	10.332	5.36948	8.61482	6.12627	15.9479	16.5367	34.1749	14.6752
ENSBTAG00000003959	ARHGAP24	1447.23	288.148	2.64606	1.44935	2.41178	4.17732	3.49556	1.45749	3.60384	2.64978	4.73657	2.92396	1.13071	1.30428
ENSBTAG00000014091	ARHGEF3	2192.99	191.345	361.028	71.7098	31.8748	9.93744	19.4117	8.72572	18.3223	7.50425	36.9778	16.7088	46.619	15.3883
ENSBTAG00000015834	ARHGEF4	591.658	93.4137	6.38207	1.27583	6.13369	5.20847	10.6583	4.8129	5.49666	5.08665	11.3291	5.70722	16.0138	3.9765
ENSBTAG00000007109	ASB2	201.754	98.8913	1.29098	2.23604	13.8565	6.26822	11.8437	2.55058	2.939	1.11945	4.63224	3.71831	8.55667	5.40472
ENSBTAG00000010727	ATG4D	9489.54	788.655	1137.52	36.9113	1018.6	116.395	208.379	70.9569	192.151	38.2413	192.057	45.7873	240.315	32.4586
ENSBTAG00000000945	ATP2C2	666.464	69.2546	39.1081	10.0067	25.588	8.19324	5.58659	3.0095	1.39508	1.2766	0	0	0.489261	0.847425
ENSBTAG00000019181	BAIAP2L1	1834.98	124.391	103.055	46.6559	95.3569	42.8107	64.8397	33.0932	0.631074	1.09305	0	0	0	0
ENSBTAG00000009209	BEND5	386.071	152.94	31.8743	10.8684	67.7343	14.1049	20.4379	8.86844	4.05576	0.881884	3.25155	4.8945	0.852537	1.47664
ENSBTAG00000005049	BLK	836.597	123.796	12.4521	7.33205	4.68	3.98827	5.28959	1.30103	6.67234	1.65495	12.6426	4.95658	9.5892	2.52296
ENSBTAG00000021358	BLNK	27051.2	3978.99	107.964	38.5615	1277.29	146.136	539.793	278.432	263.096	206.146	110.739	40.8669	58.6345	33.5244
ENSBTAG00000020880	C10H14orf37	1007.14	263.905	4.0657	1.717	11.185	3.92983	38.1514	58.2468	15.7768	27.3263	9.98086	16.5323	1.94971	2.76587
ENSBTAG00000008612	C1R	27107.5	8931.77	53.1862	18.3428	609.254	169.868	310.077	136.822	2785.93	1309.89	1679.1	676.21	96.4962	47.3968
ENSBTAG00000020292	C5H12orf57	5084.9	1961.94	329.103	82.1885	306.839	123.222	209.257	25.4749	113.234	39.7848	200.339	61.5664	325.43	40.8158
ENSBTAG00000011766	C7	3218.25	1002.26	6.38207	1.27583	13.3823	2.23734	52.1631	10.7903	86.6625	24.109	45.3911	6.96507	59.6028	22.1377
ENSBTAG00000008705	CABLES1	303.369	223.561	25.8679	5.0214	58.7438	2.3283	33.1857	22.3944	21.3994	4.44732	1.46435	2.53634	0.556355	0.963635
ENSBTAG00000035662	CAMK4	208.355	57.6875	2.3444	2.48308	0.845448	0.734824	3.3592	2.98247	1.26215	2.1861	3.09815	0.812803	4.40175	4.17368
ENSBTAG00000009782	CBX4	1243.07	203.101	120.314	7.99722	148.144	37.7378	102.096	41.0612	156.756	25.6987	155.957	16.6647	238.396	61.1342
ENSBTAG00000000462	CCDC102A	420.126	211.779	11.5919	3.38658	2.99993	1.67997	1.89139	0.303094	2.55249	2.18516	2.29236	1.06046	6.23635	7.02808
ENSBTAG00000006945	CCDC50	6879.64	1521.18	157.103	34.1969	435.898	68.6279	317.04	27.4003	346.656	122.516	113.56	13.752	70.1452	14.3761
ENSBTAG00000015133	CCR7	878.018	565.448	10.4742	8.04114	9.88652	7.24353	13.7704	6.58944	6.95066	2.09092	15.3429	11.7658	24.6809	2.48664
ENSBTAG00000031348	CCR9	533.659	269.813	1.96852	0.680504	2.31924	2.27438	3.0002	0.895264	3.96003	4.29126	8.34919	5.35447	10.8064	3.61806
ENSBTAG00000017992	CD164	32511.3	2326.37	2396.46	270.153	2423.37	687.997	1042.35	138.706	2036.13	291.985	1920.73	274.648	1672.73	310.57
ENSBTAG00000017256	CD2	2762.02	1094.69	27.7178	7.82989	1.85566	1.01945	14.0102	3.87818	10.6961	1.67387	12.8688	7.47453	18.6733	3.51933
ENSBTAG00000014725	CD27	268.783	110.154	2.23389	1.68054	1.01021	1.74973	14.525	4.34491	10.9799	5.6406	17.1369	7.82326	27.8857	11.3346
ENSBTAG00000003255	CD4	6056.26	1410.55	1.62067	0.838068	3.52646	2.7439	22.9948	20.7804	48.9951	17.9919	28.9922	19.8313	45.2928	26.9626
ENSBTAG00000013730	CD5	5509.29	853.15	1046.27	457.597	338.434	102.936	133.787	36.9521	39.6191	16.3317	35.9014	14.9058	49.5192	30.8993
ENSBTAG00000044204	CD79B	2000.06	206.424	6.21711	1.07085	5.73173	5.53596	5.32486	2.50464	16.9578	11.6977	41.2815	29.0748	30.8268	19.9297
ENSBTAG00000021141	CD8A	504.428	476.176	1.73923	3.01244	1.89718	1.65337	6.62352	1.89548	5.80703	2.53319	20.0878	11.2766	92.9295	69.6805
ENSBTAG00000008956	CD8B	3159.68	1686.81	2.23389	1.68054	4.11327	1.7535	6.02466	7.36851	2.62174	0.189029	3.16634	1.41023	6.33591	3.67246
ENSBTAG00000004976	CDCA7L	6366.17	1170.88	1088.59	452.078	1262.87	370.495	660.116	119.349	233.749	57.1888	79.7414	17.1129	98.091	30.7061
ENSBTAG00000021190	CDH2	347.717	327.941	0	0	1.20589	2.08866	2.17497	1.53946	0	0	0	0	0	0
ENSBTAG00000018938	CDIP1	4253.48	864.024	764.667	77.8872	356.353	101.318	186.003	42.9191	157.396	92.5144	141.718	44.4557	156.701	41.8904
ENSBTAG00000003434	CERS4	329.638	27.5361	2.15141	2.72651	0.505104	0.874865	2.08125	3.14246	2.4516	2.79559	15.5361	12.2352	7.27709	5.69171
ENSBTAG00000017564	CGN	400.18	92.7477	22.4866	16.0068	1.75251	0.57837	8.39444	2.22654	0.28005	0.485061	1.1002	1.22611	0.846536	0.852601
ENSBTAG00000009899	CHID1	15882.5	1745.09	1395.43	15.7387	1661.64	356.319	684.545	96.7214	820.063	305.714	528.594	169.664	592.885	95.571
ENSBTAG00000020539	CHPF	3067.36	99.8002	306.614	37.5486	147.063	44.2893	68.2605	15.8466	9.21105	6.81875	25.8132	5.24007	48.5496	11.9751
ENSBTAG00000019242	CHRNB1	695.967	102.475	79.8641	15.2729	97.4164	19.8563	62.7922	25.0157	89.7328	31.033	69.8717	4.21371	65.413	15.3276
ENSBTAG00000001580	CLGN	546.521	189.609	6.03422	1.79048	4.01013	1.17667	1.49703	1.42962	1.18773	1.03464	1.44059	1.84082	0.840534	0.834597
ENSBTAG00000023907	COL18A1	262.523	349.599	0.430326	0.745347	1.20589	2.08866	1.16113	1.01775	0.946611	1.63958	2.00103	1.36197	1.68707	1.46129
ENSBTAG00000012205	CPT1C	1166.97	345.165	20.238	13.1501	41.6224	27.1667	39.646	19.2934	8.7071	2.12725	8.91117	5.58535	8.18251	2.68909
ENSBTAG00000015802	CREB3L2	2838.58	437.268	196.824	42.6514	311.762	42.7071	276.102	77.6738	504.399	43.081	166.81	50.4273	85.8992	4.33748
ENSBTAG00000021035	CTSK	9342.65	360.39	102.607	9.72008	341.969	35.0933	465.354	190.119	609.697	56.4969	540.094	46.6398	1204.64	225.093
ENSBTAG00000018202	CYB561A3	48997.7	3425.77	817.026	63.7246	1796.49	350.411	780.271	257.136	763.897	414.097	1062.96	324.946	1167.73	365.181
ENSBTAG00000020318	DBNDD1	2695.13	258.975	145.377	7.62845	29.0209	2.09012	1.9072	2.64698	0.872192	0.837467	0	0	0.767438	0.736188
ENSBTAG00000008098	DCLK2	924.502	347.172	6.08845	2.9518	11.0913	9.36574	45.3363	19.1335	6.54416	7.45222	14.8497	3.91164	17.1003	2.39219
ENSBTAG00000022028	DERL3	18098.5	768.921	1379.62	173.242	354.623	141.723	150.147	8.3541	8.57245	3.65102	16.9014	4.7556	22.1219	4.23712
ENSBTAG00000010297	DHRS11	4229.77	643.998	680.557	130.501	506.302	58.5916	206.736	53.2296	174.688	61.0924	196.252	71.2147	165.671	4.78633
ENSBTAG00000013078	DNAH11	2129.69	431.442	351.613	143.09	420.593	178.383	38.7894	17.5043	8.04955	4.68233	69.1612	35.8824	78.5947	30.9338
ENSBTAG00000020427	DNTT	445.162	179.2	0.430326	0.745347	0	0	0.182565	0.316211	0	0	0	0	0	0
ENSBTAG00000016692	DSCAML1	389.765	43.9116	0.430326	0.745347	0.401963	0.69622	0.681576	0.594762	0	0	0	0	0	0
ENSBTAG00000020283	DUSP5	15783.1	742.968	89.3921	83.7063	400.162	231.162	166.379	200.529	53.027	4.22993	1621.96	432.436	1715.9	195.911
ENSBTAG00000037508	EBF1	236.606	80.4524	0.824353	1.42782	1.64937	1.8298	1.23904	1.69405	1.46606	1.30597	2.82904	0.34673	3.01686	1.39467
ENSBTAG00000001662	EHD3	650.901	300.171	15.8123	4.47589	21.515	9.09122	23.1981	10.4222	59.9538	9.27478	65.9682	24.4265	104.043	10.3795
ENSBTAG00000015498	ELOVL4	10413.2	1899.23	36.561	2.8101	31.5035	11.541	15.2578	6.15024	6.40262	2.95721	13.2326	12.7746	25.823	14.0837
ENSBTAG00000001640	EPB41L1	264.108	103.597	18.9165	10.7629	41.8764	12.2905	24.2121	8.46575	8.04094	5.37271	5.41118	0.648306	7.75814	0.963881
ENSBTAG00000006359	EPHA1	1114.48	502.215	10.4758	4.29047	76.8174	30.1772	110.617	60.6736	3.98478	2.47774	0	0	0.278177	0.481817
ENSBTAG00000007588	ERLIN1	2318	413.685	176.745	9.50175	177.319	23.2426	317.774	38.8108	270.12	51.4586	266.015	27.8347	285.611	2.08513
ENSBTAG00000002341	ETS1	2217.02	664.677	32.6761	16.3988	8.48385	3.89254	63.5685	20.9648	206.162	155.947	156.443	84.7569	189.345	98.685
ENSBTAG00000034848	F2RL1	618.823	148.323	2.11533	1.96109	0.401963	0.69622	0.811813	0.821713	0	0	0.585742	1.01453	1.13071	1.30428
ENSBTAG00000015511	FADS3	2851.78	690.547	53.7075	27.4338	78.1526	71.8568	39.5876	41.6192	5.4474	1.89715	22.4561	9.60117	44.0434	12.1059
ENSBTAG00000018946	FAM129C	25430.6	11988.9	367.39	161.244	317.567	182.068	90.0788	41.3442	2114	312.271	2575.7	34.5951	3023.59	194.212
ENSBTAG00000011447	FAM171A2	225.336	6.94019	2.36255	1.23261	5.13431	3.14767	14.7684	10.2509	0	0	4.39618	4.665	10.2127	0.790084
ENSBTAG00000006812	FAM181B	218.95	133.399	15.8038	11.7486	24.054	8.85433	13.9541	8.85167	25.6201	1.97706	6.15187	3.18848	1.04562	0.911105
ENSBTAG00000002226	FBXO31	1546.04	168.856	239.363	21.37	157.403	31.8564	192.736	61.0125	144.993	53.4763	131.21	51.4583	154.853	41.614
ENSBTAG00000034159	FCRLA	16029.3	2538.85	7.21447	3.93997	12.3935	6.63137	1.41183	1.69119	2.65379	2.30644	18.3776	20.4847	9.20278	6.70465
ENSBTAG00000000064	FEN1	1216.68	233.566	157.691	55.7511	153.275	32.3182	181.265	160.204	81.3345	13.0993	117.921	20.4751	168.655	21.5373
ENSBTAG00000018513	FHL1	802.851	138.248	54.8179	13.8839	9.72176	4.804	7.24299	4.21796	1.39853	1.74974	3.14721	1.87045	3.00486	2.45966
ENSBTAG00000020141	FREM1	861.998	134.282	0.412176	0.71391	27.1912	34.9474	19.0258	12.979	18.1817	6.10051	1.39307	1.25139	0.834532	1.44545
ENSBTAG00000046574	FRMPD1	631.54	150.074	0.430326	0.745347	0.803925	1.39244	0.182565	0.316211	0.631074	1.09305	7.09404	0.870614	17.5039	11.4471
ENSBTAG00000018326	FXYD7	445.28	76.0799	0.347846	0.602488	0.845448	0.734824	0.864141	0.824847	0.28005	0.485061	0.292871	0.507267	0	0
ENSBTAG00000001492	FYB1	24346.6	2938.84	3395.29	347.138	1219.47	116.416	938.387	165.937	2788	1073.69	2662.16	649.871	1892.8	226.911
ENSBTAG00000002283	FZD7	1749.78	416.135	138.918	86.5367	105.398	61.0309	102.192	19.7772	39.1682	25.2125	33.622	14.4598	83.7947	23.4138
ENSBTAG00000013810	GABBR2	444.415	207.966	33.9051	7.6859	2.55644	1.96555	1.95953	2.61529	0	0	0.582656	1.00919	0	0
ENSBTAG00000025462	GADD45B	2501.48	843.718	227.678	122.835	308.526	105.06	80.8625	23.9415	208.87	29.4491	367.497	124.175	341.149	69.0953
ENSBTAG00000016770	GAPT	10042.6	1598.72	12.5709	5.39739	1658.61	126.232	803.574	556.81	437.166	166.873	252.396	87.9351	219.91	23.7928
ENSBTAG00000006948	GARNL3	628.117	316.793	4.36715	4.73033	3.10307	0.482472	1.09539	1.89727	1.74611	0.842094	0.291328	0.504595	0	0
ENSBTAG00000016723	GFI1	494.422	83.5683	0.778172	0.685179	1.6909	1.46965	15.8965	24.6632	8.76774	4.00634	3.32437	3.23352	7.37553	2.62525
ENSBTAG00000001835	GJA1	599.743	188.412	0.347846	0.602488	3.12449	3.05907	0.182565	0.316211	0	0	0	0	0	0
ENSBTAG00000020430	GLT1D1	901.312	515.115	2.9298	4.20335	2.51492	3.13655	2.07031	1.93525	9.98711	3.92445	1.41529	0.474174	0.278177	0.481817
ENSBTAG00000015743	GMPR	467.557	270.466	49.568	21.307	42.2932	15.0103	21.3347	13.7774	6.7216	4.68437	2.83058	0.948348	3.34793	3.0212
ENSBTAG00000039325	gpa	1089.22	647.257	8.78114	8.30404	1.85566	1.01945	0.730258	1.26484	0	0	0	0	0	0
ENSBTAG00000015996	GPC1	294.553	140.045	11.8571	4.51961	34.6052	17.4583	19.6708	13.1478	9.38981	4.73257	30.5759	19.9537	26.9802	14.2491
ENSBTAG00000021636	GPR155	5948.66	381.632	209.711	115.792	211.049	122.38	225.042	31.2494	33.2432	13.1264	105.643	20.5813	121.068	29.114
ENSBTAG00000009848	GPR171	4638.82	424.047	469.558	142.425	56.7893	26.9225	20.2297	9.01159	3.34338	4.41637	3.68543	1.78792	5.02766	3.75175
ENSBTAG00000019596	GPRC5B	225.823	332.062	1.80356	2.14407	2.42238	3.20851	1.64308	2.8459	0.278328	0.482078	0	0	0	0
ENSBTAG00000009269	GRIK3	351.544	92.3541	0.412176	0.71391	0	0	4.56411	7.90528	0	0	0	0	0	0
ENSBTAG00000030930	HMCES	14658.1	87.0644	2653.38	229.483	2800.63	123.189	1350.73	239.519	1646.97	411.014	2036.77	264.693	2121	76.5215
ENSBTAG00000015692	HSPA4L	316.253	223.032	3.34176	2.59651	4.67073	4.1612	9.95597	1.83799	11.2934	2.66052	8.10075	4.36897	4.76149	4.35199
ENSBTAG00000000440	HSPB2	476.542	203.898	6.52061	6.19717	3.54789	6.14512	2.99407	2.85924	3.63761	3.79521	0.538221	0.932227	0	0
ENSBTAG00000031160	IGLL1	2381.34	709.445	12.9549	10.6149	4.36108	4.55719	56.167	35.288	63.0868	32.1851	147.483	92.6943	144.344	66.9474
ENSBTAG00000011003	IKZF3	275.015	122.08	1.47387	1.5733	0	0	3.25819	2.45196	6.67234	1.65495	13.8962	9.89053	13.0446	8.33309
ENSBTAG00000019975	IL7R	1484.42	167.705	1.10787	1.04947	13.0609	10.884	28.5658	15.4169	25.5911	9.8992	16.9091	4.78473	33.5095	10.5084
ENSBTAG00000043951	IMPA2	5826.74	265.321	222.423	25.4983	686.475	114.788	197.891	14.6849	605.023	118.001	264.521	44.0366	295.097	35.8661
ENSBTAG00000017266	ITGA6	1304.47	798.206	7.8279	4.76924	51.0211	44.0763	57.4572	49.9533	44.5983	54.1782	25.8781	26.1353	9.46542	6.68032
ENSBTAG00000009987	ITGB3	486.93	270.457	2.8935	2.09212	3.84537	2.2606	23.8759	16.2768	36.1372	40.2968	2.46797	2.75686	1.13071	1.30428
ENSBTAG00000025448	IZUMO4	386.378	156.647	10.6768	2.53932	13.3728	7.4683	10.926	6.304	5.90833	2.58003	1.90753	2.58071	11.1443	3.76579
ENSBTAG00000007319	JAG2	271.96	46.7351	13.0856	5.84341	3.66979	2.36582	0.811813	0.821713	1.75127	1.68479	0	0	0	0
ENSBTAG00000018531	JCHAIN	8986.49	3367.81	33.0883	15.9214	38.7855	6.43704	53.6685	13.5039	61.8493	25.0648	149.9	46.4585	199.848	27.0853
ENSBTAG00000017685	JUP	278.706	66.3545	45.0584	4.59609	12.0933	1.22605	8.76561	3.70161	4.16222	2.17292	2.51241	1.58187	1.12471	0.974196
ENSBTAG00000004515	KCNK1	6671.09	528.71	33.5012	14.0684	8.68086	3.58248	1.9693	1.71902	0.834983	1.44623	0.269111	0.466113	1.04562	0.911105
ENSBTAG00000012846	KIAA1549L	564.456	177.9	0	0	1.35055	0.155687	2.13241	2.41456	0.595587	0.518533	15.6716	12.8157	84.9225	34.517
ENSBTAG00000021249	LAT	894.009	136.592	52.4222	22.838	8.62984	3.5976	39.8421	11.781	38.8658	24.9608	32.3709	18.3094	44.1837	24.5632
ENSBTAG00000006833	LMAN1	6149.02	229.677	648.007	9.06089	821.7	82.0244	720.802	118.683	799.506	185.512	605.814	52.6395	596.905	73.382
ENSBTAG00000005094	LRP2BP	865.677	183.941	169.258	35.9539	123.417	40.326	5.83	3.40702	5.73778	4.53511	8.25936	2.74409	10.076	3.57892
ENSBTAG00000020674	LTB	34776.3	8143.26	196.917	75.5264	253.692	110.382	195.133	54.2408	132.72	37.9026	230.579	44.6743	230.135	79.7802
ENSBTAG00000034498	LY6D	2162.08	1799.69	0	0	0.886971	1.53628	0	0	0	0	0	0	0	0
ENSBTAG00000013689	MCTP2	3137.86	353.078	3.24135	1.67614	9.22882	8.27551	13.0206	12.1389	577.175	201.716	508.786	140.463	550.226	146.873
ENSBTAG00000031553	MFSD7	4273.96	265.768	61.8331	12.361	164.959	15.3126	163.671	37.651	353.947	186.399	228.708	92.8885	331.562	122.945
ENSBTAG00000020269	MISP	1612.22	150.21	22.0115	3.10061	2.7011	0.311374	2.6874	1.41402	2.38235	2.07413	11.6643	8.79729	18.4241	15.5167
ENSBTAG00000007678	MKX	544.975	315.403	6.22699	4.91898	1.79404	0.766513	0.499012	0.476539	0.911124	0.948604	0	0	0	0
ENSBTAG00000020341	MOV10L1	362.782	95.7845	71.849	7.4103	7.24726	4.54344	1.35951	1.71492	13.7804	3.53643	10.2465	9.24816	34.2321	11.3872
ENSBTAG00000002823	MPZL1	820.208	53.8339	10.3834	2.32007	86.0742	24.6183	92.6412	85.3455	10.778	8.14449	5.46796	6.03327	4.83592	0.873887
ENSBTAG00000004580	MS4A1	2198.19	266.573	97.7906	17.6819	67.3385	24.2251	45.2352	18.6891	22.5278	19.6413	88.2685	57.5904	73.3519	36.3184
ENSBTAG00000019790	MSH5	381.355	62.4424	29.2475	11.2956	25.4971	6.81592	22.603	4.19299	8.11881	6.09896	22.999	17.9674	32.8492	16.8417
ENSBTAG00000039682	MTUS1	1508.06	383.848	2.25204	2.10654	3.60817	0.942545	2.517	2.26247	5.97029	2.83071	6.71693	4.49357	11.1454	8.42201
ENSBTAG00000011256	MYO1B	231.265	90.7954	0	0	4.26743	3.71322	2.0314	3.05647	0	0	0.584199	0.505936	0	0
ENSBTAG00000038337	MZB1	365.513	160.591	0.695693	1.20498	0.803925	1.39244	2.60584	1.09521	3.3451	3.82469	3.92924	1.5567	3.58522	1.89335
ENSBTAG00000001213	NA	344.274	78.5163	11.7025	3.82026	2.23752	1.52674	0	0	0	0	0	0	0	0
ENSBTAG00000001219	NA	57801.7	3238.62	4178.68	1973.58	2417.73	736.883	524.321	349.99	277.954	146.341	500.599	302.781	242.066	83.3867
ENSBTAG00000003408	NA	3093.3	190.232	407.189	70.4172	66.395	28.3115	52.6196	39.5837	6.4009	2.12229	19.2598	10.6272	15.876	7.77327
ENSBTAG00000005231	NA	505.648	249.82	14.1273	5.90351	3.40189	2.34651	3.73046	0.792505	0	0	0	0	0.556355	0.963635
ENSBTAG00000005501	NA	496.575	97.4809	2.72854	0.352437	0.505104	0.874865	7.93309	6.92995	2.26383	3.13719	5.25566	5.24768	2.89822	1.78939
ENSBTAG00000009818	NA	347.234	23.886	24.933	2.08373	21.373	7.1207	0	0	0.278328	0.482078	0	0	0	0
ENSBTAG00000010458	NA	3037.13	311.56	302.01	22.1747	527.288	16.5528	263.053	87.8993	55.7124	31.2995	347.311	63.4043	374.676	87.3966
ENSBTAG00000020147	NA	1681.79	315.799	90.0236	16.3642	34.9388	7.94074	63.5296	7.01309	49.7552	34.1267	31.7558	4.04161	50.143	15.9234
ENSBTAG00000038541	NA	417.876	62.8869	0.347846	0.602488	0	0	0.182565	0.316211	0	0	0.875527	0.873988	0	0
ENSBTAG00000038652	NA	349.437	24.4538	2.82917	2.06618	0.505104	0.874865	0.26412	0.457469	1.85773	2.52528	0	0	0.562356	0.487098
ENSBTAG00000039292	NA	367.116	155.948	21.7457	9.21958	33.3914	4.888	24.7755	19.6691	7.65615	2.6887	14.0403	7.81515	21.3952	10.921
ENSBTAG00000046499	NA	970.04	384.279	6.1066	3.47252	7.19625	1.03069	0	0	0	0	0	0	0.24463	0.423712
ENSBTAG00000047121	NA	7975.46	3508.66	21.2508	16.203	5.02167	4.07454	11.9581	13.4881	7.89859	6.69841	15.995	10.5793	10.376	6.33429
ENSBTAG00000047319	NA	5846.17	548.611	243.395	180.127	125.165	118.891	37.314	27.3808	8.96993	5.84757	21.7438	7.49987	53.9357	34.5443
ENSBTAG00000048049	NA	31042.1	3921.48	2048	847.433	1419.52	296.973	614.708	353.571	421.804	212.103	624.813	302.873	281.979	84.941
ENSBTAG00000048135	NA	3507.63	1184.17	19.6572	10.0646	23.6924	7.85183	23.007	29.4252	23.5237	18.0947	17.8312	7.25302	22.1072	12.3926
ENSBTAG00000012925	NCAPH	2652.18	2699.15	460.992	154.473	70.5426	25.2098	155.578	107.027	105.089	21.3605	86.4821	17.8253	65.3716	20.3852
ENSBTAG00000013366	NRIP3	413.169	80.0838	5.89546	6.29321	0.505104	0.874865	0.182565	0.316211	1.22666	1.45884	0.807332	1.39834	0.284179	0.492213
ENSBTAG00000018774	NUAK2	901.93	512.521	9.03824	5.12975	11.3285	11.0826	3.55767	3.09744	1.5422	1.98845	28.0703	2.40015	108.138	13.569
ENSBTAG00000034147	OLFML2B	1579.33	441.662	2.49948	3.465	18.7014	0.559032	29.8689	32.9525	1.39336	1.73733	0	0	0	0
ENSBTAG00000019146	OSBP2	10635.9	2070.54	1540.41	514.831	1918.46	548.169	1089.58	452.735	35.2254	24.3817	23.2273	11.0685	52.7419	17.1202
ENSBTAG00000018703	OSTN	841.454	255.496	0.860652	1.49069	0	0	0	0	0.84015	1.45518	0.269111	0.466113	0.284179	0.492213
ENSBTAG00000016124	PACSIN1	205.257	78.5953	0.430326	0.745347	0	0	0.316447	0.548102	0.315537	0.546526	7.76653	5.92594	3.32859	2.55489
ENSBTAG00000008583	PALD1	508.661	113.718	1.47387	1.5733	8.25747	3.30536	11.7087	8.26609	0.28005	0.485061	10.0734	5.48488	4.31911	0.733926
ENSBTAG00000011838	PCED1B	290.194	166.227	4.87995	3.05615	5.04177	2.29673	3.46634	0.808726	3.56835	1.82846	5.92719	1.15952	8.16831	2.46062
ENSBTAG00000014541	PDGFA	390.632	61.3919	2.81102	0.939673	6.46343	3.81157	4.14427	2.34216	1.18945	0.609488	6.83419	4.41201	9.41387	5.612
ENSBTAG00000034827	PDGFD	1268.19	390.896	127.116	13.5952	25.6232	21.049	30.702	25.017	13.5454	19.5645	13.5446	14.7747	69.1968	20.9437
ENSBTAG00000001966	PDGFRL	366.181	228.537	6.92107	5.99407	19.3488	12.5741	1.80619	1.9265	0	0	0.585742	1.01453	0.840534	0.834597
ENSBTAG00000021097	PELI3	1104.99	328.466	55.9099	5.28933	97.3511	36.7668	15.8785	1.94521	103.286	41.4927	59.2192	31.8429	55.1355	4.53547
ENSBTAG00000033190	PGM5	270.067	138.23	0.824353	1.42782	4.27803	4.20381	1.44106	1.37487	47.1783	11.7375	2.7846	1.98918	1.13071	1.30428
ENSBTAG00000039719	PHGDH	3822.78	1205.75	435.757	275.591	25.001	17.871	93.275	118.909	29.8275	15.9096	74.7164	40.7166	81.0051	54.4157
ENSBTAG00000004597	PIM2	436.767	141.516	54.4606	8.61323	17.0415	4.79682	26.1496	7.18715	19.3928	2.02173	25.0703	5.73903	34.9511	2.61163
ENSBTAG00000021675	PJA2	10731.3	977.085	1426.87	102.559	1372.9	416.985	915.835	34.5948	1509.47	67.1656	1613.62	71.5293	1614.92	82.8238
ENSBTAG00000027635	PLPP5	3051.86	379.029	154.799	8.1909	217.806	31.5026	90.4677	35.905	81.9498	33.1488	66.4175	20.3811	60.2186	9.2569
ENSBTAG00000037986	PNMA2	757.244	78.8637	1.2085	1.29886	2.29914	0.964662	2.45489	3.58774	0	0	8.05786	5.62485	4.31911	0.733926
ENSBTAG00000006035	PPP1R1B	491.285	89.0432	0.860652	1.49069	0.401963	0.69622	1.31082	0.76609	1.71062	0.779612	8.73864	3.80242	4.90901	1.87885
ENSBTAG00000001061	PRKCA	1815.82	176.169	31.3153	9.28579	15.9496	8.57257	25.9511	21.6512	158.122	27.0764	35.09	8.42477	36.6341	16.3978
ENSBTAG00000027937	PRNP	1076.97	239.965	131.75	38.2794	84.9231	23.9626	114.821	6.24367	166.913	70.6742	124.392	68.404	162.069	73.8579
ENSBTAG00000004782	PTPRCAP	8039.32	827.002	540.862	81.5676	386.18	35.8818	190.398	74.5263	168.829	105.991	278.024	72.3883	533.51	41.9379
ENSBTAG00000000253	PTPRF	382.068	63.3713	35.3888	4.02978	0.401963	0.69622	4.94756	2.31727	0.875637	0.842395	2.51087	2.19122	6.30237	3.46695
ENSBTAG00000018052	PTPRS	614.979	81.156	7.33303	7.2393	5.10339	2.58931	24.9714	14.3887	2.41439	2.05044	1.39153	0.892412	3.29504	1.77251
ENSBTAG00000014191	QSOX1	4806.95	849.32	138.572	22.0852	189.876	25.2877	199.097	67.3322	230.719	73.3956	191.722	61.9679	263.381	56.9876
ENSBTAG00000007306	RAB3C	570.408	224.968	0.347846	0.602488	8.0015	5.74648	9.15509	6.11601	0.315537	0.546526	0	0	0.556355	0.963635
ENSBTAG00000010718	RALGPS2	659.69	284.667	63.8598	18.1319	93.8365	14.5696	129.974	43.2085	61.4119	12.3799	42.2874	7.9622	73.5754	8.20044
ENSBTAG00000011715	RECQL5	1787.17	433.013	200.718	48.8622	162.529	16.5291	356.364	81.5152	341.481	106.278	256.105	52.2814	317.296	51.8116
ENSBTAG00000021672	RGS1	3126.28	2574.91	116.741	74.5301	583.897	252.498	106.257	92.8837	57.4098	43.1117	141.655	70.3523	154.464	54.2201
ENSBTAG00000018438	RRAGD	592.15	125.625	0.412176	0.71391	0.803925	1.39244	1.26214	0.571702	8.11152	1.76377	17.9256	15.7554	14.8097	9.3803
ENSBTAG00000011905	RRAS2	765.301	253.353	142.581	101.589	7.48557	5.4384	8.50636	8.48409	14.9209	14.1871	10.8884	10.826	4.77703	4.15141
ENSBTAG00000004104	RUNX2	2139.48	396.938	96.1791	8.78923	214.067	52.5555	313.962	108.654	22.8091	16.8361	112.384	43.7154	353.954	215.497
ENSBTAG00000011717	SAP30BP	6534.85	1446.5	590.243	74.4891	737.538	46.9843	661.601	63.9303	893.38	135.237	891.909	105.229	922.867	72.9923
ENSBTAG00000013579	SARAF	15576.9	1257.47	2830.7	207.203	2732.07	238.682	1541.95	138.733	2031.67	251.83	2552.68	301.806	2579.68	166.043
ENSBTAG00000010522	SCART1	3565.39	653.676	2.64606	1.44935	2.74263	1.4149	1.39603	1.2634	0	0	1.34555	2.33057	2.51806	3.74387
ENSBTAG00000015127	SDC4	3198.68	1491.9	1.88604	1.07818	7.94915	4.99699	4.00061	4.6319	47.7829	64.197	272.211	150.952	331.256	76.7454
ENSBTAG00000004937	SEC61A1	22215.6	2762.59	2391.8	113.881	2971.48	400.485	1905.66	374.653	2873.79	365.718	1771.68	391.651	1610.33	212.922
ENSBTAG00000002299	SEL1L3	309.744	129.658	0.695693	1.20498	0.886971	1.53628	1.64308	2.8459	3.42124	1.55922	10.5734	7.05104	10.0902	4.61662
ENSBTAG00000021273	SEMA4B	6965.98	720.809	771.885	56.6358	1132.43	262.413	677.473	275.582	1338.88	493.871	264.559	178.052	99.8587	34.0991
ENSBTAG00000003956	SGCA	3618.38	2299.65	467.423	250.436	493.767	451.411	74.3604	76.199	0.5601	0.970121	3.77585	2.72057	1.29025	1.14868
ENSBTAG00000038617	SH3D21	431.295	250.316	5.75071	3.177	24.0328	9.39869	22.5482	8.06785	1.50499	1.15601	0.269111	0.466113	1.98925	3.44549
ENSBTAG00000013292	SIDT1	1997.59	315.796	1.52005	1.33047	0.443486	0.76814	9.64681	3.48811	4.21901	3.77552	11.1369	7.61057	9.69451	7.3639
ENSBTAG00000008852	SIGLEC10	1625.31	323.343	14.5681	12.4745	21.8986	18.9869	6.4166	5.5395	113.282	104.479	84.4982	52.3477	55.3367	36.1854
ENSBTAG00000011411	SIT1	2286.22	207.163	5.20965	4.05686	7.8862	5.0842	10.3126	5.05278	10.4605	6.56793	19.0583	17.5106	27.5789	12.0156
ENSBTAG00000000641	SKAP1	250.585	38.8526	31.3231	4.65885	11.7329	3.11523	17.5191	7.05096	14.4812	13.0494	15.6741	8.20197	17.991	6.07279
ENSBTAG00000018045	SLC12A4	4216.46	463.861	617.117	43.6855	633.533	191.526	809.714	99.1036	223.812	56.4018	716.693	177.125	691.014	138.407
ENSBTAG00000009167	SLC15A4	23928.7	2655.95	1712.88	196.569	1555.71	168.878	388.415	87.2195	529.53	108.904	590.122	110.248	585.301	70.5673
ENSBTAG00000013577	SLC1A5	24451.2	5364.27	892.265	327.244	749.534	223.78	536.383	122.466	2804.85	1031.51	119.951	68.1439	46.9635	23.0084
ENSBTAG00000006957	SLC2A8	4121.24	1232.81	227.803	57.8863	268.553	19.3956	136.267	15.9253	88.6196	21.4475	99.351	29.2281	69.1019	15.7901
ENSBTAG00000011854	SLC38A5	1820.17	1099.27	130.644	38.7679	249.613	74.9453	94.2766	14.4185	23.7566	9.01238	14.0264	5.75361	22.9649	4.11709
ENSBTAG00000043991	SLIT1	303.663	240.624	0	0	0.845448	0.734824	0	0	0	0	0	0	0	0
ENSBTAG00000010758	SMIM5	4701.69	1189.98	1.5382	0.476126	6.39232	2.41149	3.44688	1.13346	38.0264	34.9245	2.59973	3.82506	0.24463	0.423712
ENSBTAG00000010351	SNX25	4804.65	416.889	856.92	282.34	573.581	195.424	553.389	34.7794	593.878	15.8069	279.713	50.392	289.362	17.8896
ENSBTAG00000006323	SNX9	7945.54	1031.95	1489.81	169.753	295.437	92.9393	72.4899	19.4997	909.916	33.8843	409.284	69.141	264.106	24.0126
ENSBTAG00000018854	SOD1	10337.1	1394.39	1223.61	27.4125	1054.96	395.055	815.26	165.561	818.838	8.55758	1061.49	337.751	1646.84	151.52
ENSBTAG00000043953	SPIB	4076.91	315.399	8.57966	1.85703	53.8468	47.0396	18.6729	5.25095	3.0616	5.30286	29.8403	28.4541	14.5062	12.6395
ENSBTAG00000001058	SRPK3	867.271	236.781	5.5676	2.67862	10.1546	1.65282	2.11296	3.65975	1.6803	2.91036	0.291328	0.504595	0.52881	0.461789
ENSBTAG00000001298	STAMBPL1	3156	529.114	289.724	29.3889	120.201	8.04043	56.7555	22.3446	4.05404	0.232102	7.04652	2.35332	9.81203	4.17492
ENSBTAG00000007490	SULF2	15290.3	3232.55	327.414	48.5868	471.424	158.674	312.41	127.999	0.28005	0.485061	47.9388	13.9744	134.471	38.7595
ENSBTAG00000004218	SYNDIG1L	1876.11	590.532	1.96852	0.680504	1.45369	1.51906	1.15749	1.18976	6.64758	5.95741	6.73761	3.10628	6.13817	0.409187
ENSBTAG00000010334	SYTL3	406.28	59.4607	3.6896	3.18613	5.36068	1.18597	4.57514	0.890501	6.22214	3.49538	5.14053	1.61318	7.32998	2.043
ENSBTAG00000014944	TBXA2R	1770.27	656.396	37.8493	24.5792	88.9359	32.4617	18.7362	9.01909	8.35992	5.20663	83.9277	68.0573	66.1394	55.7253
ENSBTAG00000016462	TCF4	19381.9	3582.58	672.995	69.0263	1580.1	177.247	526.347	54.5367	160.119	40.6011	246.421	9.79228	342.685	15.7204
ENSBTAG00000000946	TLDC1	8471.7	389.277	644.833	78.0064	407.614	73.3132	277.403	37.7972	286.064	31.7508	195.053	16.5166	233.574	15.3929
ENSBTAG00000001153	TLE2	204.777	87.7809	12.553	2.32605	4.09318	1.50693	4.97066	4.07506	0	0	0.291328	0.504595	0.568358	0.984425
ENSBTAG00000002361	TMCC2	301.704	38.0538	45.0754	24.9542	21.1656	9.47853	39.5219	16.4398	4.16222	2.17292	0	0	0.284179	0.492213
ENSBTAG00000031287	TMEM158	512.756	130.618	3.03021	2.70901	77.0526	5.82452	21.2094	1.92955	1.39853	1.74974	5.90651	2.29841	7.1549	4.9241
ENSBTAG00000011445	TMEM8B	652.046	33.9207	65.0432	18.9935	15.112	7.41734	19.0977	4.26665	12.1746	5.86926	13.0879	2.31532	38.0882	7.0679
ENSBTAG00000008109	TMEM97	4161.12	1431.63	547.947	91.4057	817.025	232.381	390.407	74.0208	228.583	53.3399	400.806	99.1056	375.491	83.119
ENSBTAG00000039738	TMIGD3	629.629	85.0078	28.669	4.78612	2.7011	0.311374	0.580567	0.508875	0.315537	0.546526	30.371	5.62241	34.3369	10.2385
ENSBTAG00000038990	TRAF4	1582.26	259.993	260.399	74.2184	38.4977	14.2797	30.9694	4.97297	21.1993	12.9562	57.1298	16.5101	85.4062	19.3329
ENSBTAG00000017007	TRIB3	681.553	109.534	30.1047	7.86954	72.5687	26.1691	14.7867	4.63362	26.3132	2.4134	57.3224	20.4213	84.4716	27.9829
ENSBTAG00000012343	TSPAN5	7320.52	471.34	181.043	13.6112	861.998	286.791	314.506	26.885	71.9167	17.9029	34.017	21.5326	19.2417	4.22568
ENSBTAG00000019237	TXNDC5	1931.93	223.815	303.703	21.0753	225.033	31.0853	184.776	47.3947	185.766	57.899	128.798	43.9154	98.8776	20.3697
ENSBTAG00000018436	UBE2J1	8218.99	302.631	872.069	50.8027	1056.42	286.248	541.829	130.976	729.627	226.153	733.451	181.519	609.506	144.474
ENSBTAG00000005078	UCHL1	465.297	283.088	66.7358	46.658	8.55629	5.22915	0.912823	1.58106	0.631074	1.09305	0	0	0	0
ENSBTAG00000004574	UGT8	238.698	51.9867	2.97576	2.68514	1.33046	2.30442	1.9072	2.64698	0	0	0.269111	0.466113	0	0
ENSBTAG00000002224	UHRF1	1677.07	671.391	274.815	114.978	51.0853	8.08954	300.238	454.976	50.6653	70.4574	4.8921	3.37672	6.2208	4.03871
ENSBTAG00000014270	UNC5B	1282.4	977.725	0.760023	0.665235	1.77394	3.07256	2.08125	3.14246	1.4695	0.559727	3.60953	3.29579	3.3706	5.21541
ENSBTAG00000012073	VOPP1	1014.42	303.134	1.12602	1.05327	5.48525	2.82979	16.3968	18.5519	32.2602	14.1708	16.6453	8.42432	47.7328	31.7497
ENSBTAG00000046584	VPREB2	679.732	203.477	1.39139	2.40995	0	0	0.365129	0.632422	0.558378	0.483576	4.66992	5.34221	3.32259	3.04414
ENSBTAG00000013629	WRB	1175.56	273.61	113.246	2.76723	119.499	51.8547	60.352	19.0892	28.2271	9.34874	54.988	18.502	68.4299	15.1255
ENSBTAG00000006610	XRRA1	592.458	254.482	40.49	4.85964	36.8187	15.5105	21.5721	3.58667	14.0891	3.58787	5.02327	3.72016	14.8219	2.66947
ENSBTAG00000003432	ZAN	312.826	46.8013	38.3563	4.14937	9.03997	7.22282	17.6968	9.98786	0.556655	0.964156	2.1751	3.04205	0.522808	0.455552
ENSBTAG00000005892	ZAP70	7022.53	2228.75	27.4925	22.7789	9.072	2.78912	49.859	17.1862	60.2403	16.6025	67.6013	23.7418	78.4453	36.2552
ENSBTAG00000003553	ZFP36L2	24054.3	9555.85	2731.01	397.459	4530.67	966.048	1709.72	762.871	2045.81	860.845	3478.88	830.409	3038.22	463.31
Plasmacytoid dendritic cells (pDC)
At least 5-fold lower compared to all other subsets (p<0.05), NA = not annotated
ensembl-ID	gene symbol	mean pDC	SD pDC	mean cDC1	SD cDC1	mean cDC2'	SD cDC2'	mean cDC2''	SD cDC2''	mean cM	SD cM	mean intM	SD intM	mean ncM	SD ncM
ENSBTAG00000020070	ABCC3	103.648	34.3122	684.001	11.3699	800.242	251.998	844.188	209.973	585.483	193.426	1643.43	223.034	2601.49	593.711
ENSBTAG00000019708	ACSL6	47.7869	18.0063	697.058	4.55875	818.127	140.071	1296.13	37.3431	8241.78	1115.52	2345.92	568.363	2507.26	413.198
ENSBTAG00000003334	ADAP2	12.671	3.62252	408.153	33.1223	245.108	57.7801	322.249	17.0807	381.172	38.4422	1461.7	306.921	994.495	179.877
ENSBTAG00000020554	AIF1	84.2978	27.9261	1315.06	253.313	2892.43	1211.29	7823.79	2271.52	8837.59	562.57	37160	8729.39	28001.7	3218.58
ENSBTAG00000015978	ANXA1	1330.81	356.99	8342.93	380.1	23095.2	4019.49	9208.57	2403.24	34155.1	9649.04	15944.1	3393.02	11393.8	3497.43
ENSBTAG00000010153	ANXA3	373.233	111.269	11084	881.139	7288.29	2628.45	3332.14	533.986	5309.72	1500.34	20307.4	2050.27	8072.4	1346.47
ENSBTAG00000000210	ARHGAP31	74.1814	64.9357	887.231	150.347	615.764	266.472	2108.3	321.826	896.317	118.655	803.172	339.843	482.961	96.1004
ENSBTAG00000019218	ATP6V0A1	146.439	23.9359	1225.91	202.256	1916.85	472.771	2835.09	1047.56	4319.93	652.798	2739.56	740.248	2478.42	388.429
ENSBTAG00000004139	BACH1	127.274	23.6552	850.336	70.7854	814.514	246.818	1056.49	233.194	2379.93	498.66	1411.81	527.039	959.273	153.16
ENSBTAG00000001511	BCL6	29.5482	4.66762	1182.67	84.922	501.506	77.7313	1947.8	262.746	1610.43	706.154	4534.78	1118.06	5364.83	732.994
ENSBTAG00000004224	C19orf38	7.09813	3.9674	446.922	57.9635	581.103	254.78	409.917	108.574	1647.24	233.417	645.684	23.5597	695.315	122.013
ENSBTAG00000012778	CAPN2	471.413	123.624	6709.33	480.538	11016.9	882.104	6869.81	715.666	10428.4	680.21	4907.51	1502.7	3292.47	604.342
ENSBTAG00000002951	CD244	65.9177	16.9229	961.474	49.5436	2477.29	246.077	1920.13	97.7727	1684.9	562.297	3118.63	211.895	3111.12	164.971
ENSBTAG00000014764	CD9	86.1963	24.6514	1236.44	421.512	2144.34	562.607	1239.59	286.121	906.173	267.581	1109.76	62.2847	1336.52	241.957
ENSBTAG00000015815	CFP	130.293	67.6788	1706.21	43.1768	4293.05	559.97	1328.98	371.216	5454.52	1817.53	5709.63	1441.25	4207.79	690.78
ENSBTAG00000010801	CMBL	21.421	10.1196	416.627	132.592	441.695	196.552	292.173	141.029	657.108	83.5009	2026.52	267.308	2068.63	132.885
ENSBTAG00000011363	EVI5	97.574	21.5746	743.654	56.1479	749.136	123.768	534.826	70.2269	591.197	168.355	695.45	123.67	602.25	99.6172
ENSBTAG00000009717	FGL2	200.343	62.4731	1906.35	401.67	5068.43	610.478	3464.18	488.152	23659.2	3469.08	17092.1	1743.47	9446.69	1621.48
ENSBTAG00000007624	FRMD4B	112.014	28.9672	1079	216.005	1314.26	680.602	1575.96	639.285	1647.7	170.526	2296.9	265.203	2323.1	262.892
ENSBTAG00000013044	GAB3	27.9458	5.26945	572.875	74.1268	401.486	110.873	581.015	29.1662	482.98	61.5088	528.175	77.7013	387.31	11.0667
ENSBTAG00000000078	GLIPR2	102.095	17.3832	1445.64	80.6466	4477.76	1717.4	2791.18	397.22	3541.38	526.149	3450.54	477.837	2488.67	184.051
ENSBTAG00000013631	GLUL	341.163	126	2066.49	369.015	4117.72	331.353	2559.78	778.91	17843.9	6671.05	30371.3	5519.97	37863.8	4710.42
ENSBTAG00000019988	GNA15	52.8148	13.7855	3162.51	400.062	1561.9	342.221	2056.55	464.539	1089.58	328.427	2746.21	1021.07	1557.43	439.436
ENSBTAG00000030193	GPR35	38.9484	21.5918	904.786	276.223	1213.24	281.458	236.358	72.0016	222.962	38.1312	346.934	17.6565	353.712	48.2809
ENSBTAG00000000005	GRK3	131.643	47.4889	1063.86	49.7739	750.641	134.349	1965.59	118.43	3046.16	234.666	6615.9	371.018	7481.07	93.431
ENSBTAG00000000781	HIP1	12.5042	3.60641	238.003	10.2035	366.867	118.541	1054.79	276.678	2173.73	662.268	1276.57	375.346	991.734	180.994
ENSBTAG00000030521	IER5L	25.5654	10.5029	256.495	57.9253	461.561	110.163	537.312	170.395	1015.47	405.965	3282.65	1007.46	3040.04	346.307
ENSBTAG00000018869	IGSF6	20.8429	11.7727	229.168	6.07591	718.052	108.107	512.995	58.6493	1618.04	186.438	827.119	94.7572	415.55	102.368
ENSBTAG00000007187	INF2	10.0669	6.26402	437.751	72.6911	229.335	49.4435	997.294	161.824	520.641	39.2517	1854.1	317.423	1643.98	314.294
ENSBTAG00000003489	IPCEF1	48.4439	8.99638	279.2	44.5503	1091.96	106.507	602.526	65.5231	1210.61	67.9938	1326.99	100.632	1461.93	24.8805
ENSBTAG00000020355	KLF4	54.4213	23.9898	995.653	93.4583	1405.32	228.921	4187.95	418.221	3740.34	1017.42	1128.75	356.62	314.556	80.5473
ENSBTAG00000006846	LGALS9	598.564	829.744	4676.03	3966.51	6151.9	3158.17	7513.66	832.616	15747.7	2681.28	17019.2	4351.98	8768.72	382.47
ENSBTAG00000046979	LGMN	228.139	42.9727	1534.82	97.4716	3096.94	768.094	1976.23	183.951	3808.98	623.854	16024.5	1615.03	24675.1	6285.51
ENSBTAG00000019272	LPCAT2	65.813	31.0862	1076.13	358.445	1197.22	507.086	1622.71	420.056	1710.16	875.623	1908.68	637.033	3302.5	1378.83
ENSBTAG00000012855	LPL	62.8412	38.0768	642.924	411.371	1919.16	969.779	1930.42	309.014	2848.89	919.775	2925.66	2039.08	1718.12	1415.82
ENSBTAG00000010830	LRP1	114.624	23.6716	1555.31	254.576	3334.37	690.565	14627.2	3085.96	26300.9	6124.75	49289.1	20038.1	13052.2	298.434
ENSBTAG00000001083	MAP3K20	56.6952	19.8621	1188.62	72.2217	406.883	78.1673	324.164	57.3599	812.581	196.077	538.925	80.9819	430.745	33.0703
ENSBTAG00000016519	MBOAT1	108.377	22.8327	1772.51	151.281	2139.37	114.439	1267.78	6.33744	1869.6	48.8101	2716.3	324.833	2025.83	286.567
ENSBTAG00000006679	MITF	29.6414	8.33844	386.88	38.6381	478.369	157.828	208.818	15.9222	1443.91	93.1977	1074.84	291.314	600.942	63.1347
ENSBTAG00000012252	MOCOS	51.0505	22.4553	1206.36	380.26	1374.36	550.857	1216.54	423.08	1650.81	403.908	1335.97	484.028	1510.66	485.46
ENSBTAG00000016918	MYOF	158.147	59.4714	5281.25	1177.63	4619.28	1528.32	11828.8	2323.9	4770.31	2397.95	16317.3	789.887	16682	241.466
ENSBTAG00000004994	NA	119.55	30.6388	610.894	66.082	3330.35	353.458	2037.48	396.699	3680.78	245.254	1574.15	206.24	707.956	255.643
ENSBTAG00000005868	NA	66.1517	23.0041	345.235	59.2262	860.797	312.051	442.861	111.372	1579.75	566.255	798.66	224.785	363.248	96.9932
ENSBTAG00000007280	NA	16.4628	6.92431	498.251	104.967	714.99	18.0912	531.761	110.109	841.819	152.044	667.973	38.4982	236.263	67.4464
ENSBTAG00000019227	NA	84.9001	24.552	574.435	115.823	2136.46	344.005	1198.79	100.217	2658.96	434.123	3171.12	879.385	3368.92	566.858
ENSBTAG00000022890	NA	107.785	53.4651	1103.92	39.3393	775.89	130.088	628.511	152.171	1064.66	160.15	1007.42	247.386	780.781	210.703
ENSBTAG00000045880	NA	90.6168	71.8597	768.732	97.1844	1871.51	150.336	1042.05	250.146	2533.99	909.524	3250.53	764.448	3665.32	1351.86
ENSBTAG00000021919	NAV1	65.6559	38.6346	711.945	84.4163	384.907	65.6132	3323.97	989.581	1861.02	1011.55	2236.21	1200.54	2240.94	915.667
ENSBTAG00000019470	NEK6	201.49	33.2092	3709.72	229.487	4946.45	806.669	2096.99	465.147	4121.85	860.385	2389.83	709.15	1243.13	139.809
ENSBTAG00000008223	NLRC4	27.4727	4.77484	753.181	28.5663	951.888	341.502	1057.65	216.586	2464.49	399.231	997.918	272.367	391.86	43.3941
ENSBTAG00000020433	NLRP1	116.193	26.5613	2973.31	234.434	2067.2	549.123	3478.97	379.553	6453.36	1127.27	1259.08	315.025	700.27	185.117
ENSBTAG00000011971	NRP2	24.2472	10.9725	513.524	107.193	596.587	172.702	1205.04	50.4909	2160.14	442.164	2390.88	478.963	2684.74	889.454
ENSBTAG00000025494	PAQR8	70.949	36.5019	686.025	45.4229	494.333	9.64656	810.904	46.821	1881.59	175.837	1452.73	90.9272	1017.71	34.5151
ENSBTAG00000012032	PDE4A	109.015	37.0668	1426.21	359.857	1685.44	78.8717	1256.5	340.693	1186.54	536.762	1114.7	447.082	848.792	277.213
ENSBTAG00000001551	PLEKHG3	83.995	32.7486	461.277	68.7766	479.079	113.569	1024.98	200.564	1572.51	531.523	1663.53	475.072	1594.79	374.968
ENSBTAG00000009475	PLXDC2	45.6123	30.3673	646.375	231.622	2030.96	423.105	3029.16	347.411	1471.06	275.791	1738.92	301.367	1473.25	182.278
ENSBTAG00000001814	PLXND1	14.1927	2.60367	270.66	128.155	269.516	183.256	2744.45	815.436	546.257	289.476	2485.88	1286.45	1155.96	511.606
ENSBTAG00000012317	PNP	751.95	240.789	4125.15	330.281	8088.35	2138.15	5395.45	1059.42	4533.46	626.414	32395.1	7196.34	49180.9	3247.37
ENSBTAG00000027051	PTAFR	110.666	17.5893	587.39	231.675	3534.11	377.962	3286.97	755.888	3160.56	655.429	2177.31	632.494	1947.3	348.905
ENSBTAG00000006998	RASGRP4	343.996	117.224	4520.38	471.62	6298.51	277.248	4665.01	1524.34	3359.65	1423.64	4033.18	1271.47	3779.72	945.58
ENSBTAG00000002647	RGS10	27.343	3.69985	1620.29	94.2844	1586.2	482.956	1910.02	185.833	1746.64	262.002	1295.99	299.598	438.437	25.7746
ENSBTAG00000009055	RNF144B	181.327	18.258	1468.15	214.648	1409.14	390.461	1365.35	99.3425	1789.27	463.165	3005.76	520.394	2982.4	369.879
ENSBTAG00000015147	S100A10	101.65	32.427	1942.36	234.993	4378.91	1403.44	3149.19	583.673	5837.43	720.824	2541.69	595.862	589.978	51.5036
ENSBTAG00000015145	S100A11	117.329	1.51263	1081.02	171.732	3667.13	1402.63	5997.84	1085.66	13150.2	1608.35	10200.2	1801.45	7839.6	511.297
ENSBTAG00000019203	S100A4	39.7868	23.15	632.882	57.137	2103.02	929.272	26423.1	4596.58	38635.6	5272.19	48543.4	12096.5	26661.7	4279.58
ENSBTAG00000002816	SARM1	51.2246	4.05286	811.011	92.0423	289.783	107.475	656.03	198.833	491.934	288.311	556.058	258.868	701.464	284.957
ENSBTAG00000031814	SDS	23.5146	6.79465	495.748	80.5291	603.107	245	330.663	85.8903	1377.34	1133.58	2209.23	2552.73	1726.44	1934.99
ENSBTAG00000021778	SELENON	19.0664	16.813	265.28	6.53856	235.803	55.4689	674.622	220.024	3723.35	1109.28	1398.09	642.616	684.919	258.255
ENSBTAG00000013284	SGK3	163.098	38.9032	959.613	84.0208	1270.78	187.519	914.425	153.251	2029.5	722.113	2706.41	1048.35	2081.12	395.997
ENSBTAG00000006775	SLC12A7	189.878	40.9268	2338.3	249.937	2591.33	1104.83	3447.51	1160.93	4099.02	1934.9	18349.9	4049.17	18880.2	2730.42
ENSBTAG00000021709	SPI1	513.231	7.00074	4603.57	224.034	4760.06	230.67	5925.92	1315.54	6700.61	1361.24	8589.36	2178.88	6516.36	1095.24
ENSBTAG00000031701	TAGAP	54.5358	20.7888	483.927	75.9385	616.147	25.9771	865.779	181.145	1277.18	260.8	996.47	98.7135	837.883	160.444
ENSBTAG00000002758	THBD	55.4282	5.9147	1086.72	178.04	1928.85	403.254	1319.44	529.843	2259.53	896.435	1921.18	475.99	811.31	381.409
ENSBTAG00000005043	TIMP1	28.2428	2.94279	283.625	34.0197	1556.8	594.113	1884.64	227.166	832.976	294.786	1230.68	731.765	414.721	129.074
ENSBTAG00000008008	TLR2	303.219	46.5553	2259.27	517.928	3494.64	376.497	2897.4	431.391	5747.8	1872.69	5638.71	1228.17	2971.75	474.014
ENSBTAG00000031020	TLR8	155.944	47.9757	1572.78	132.799	1445.64	457.844	2295.2	470.623	4542.37	1526.77	7044.62	1885.78	6631.93	935.125
ENSBTAG00000005090	TMEM2	13.627	11.8217	286.68	43.7073	267.088	108.557	883.968	90.6922	1291.68	379.287	1426.27	245.089	1941.7	179.546
ENSBTAG00000015321	TRERF1	47.7361	3.53825	685.566	17.3103	389.498	107.922	952.882	175.057	613.77	156.595	666.098	234.357	847.611	242.026
ENSBTAG00000007338	TYROBP	31.5557	15.6191	259.949	19.1133	1497.37	527.547	3327.65	1177.56	9382.38	2542.36	4512.88	925.015	3148.14	320.271
ENSBTAG00000002596	VSTM1	159.421	14.1767	866.405	246.532	1952.73	294.596	981.381	249.227	3060.91	667.789	3321.58	244.949	3720.46	94.4462
ENSBTAG00000013495	WDFY3	40.2147	15.696	294.639	39.4042	371.656	54.4737	1629.14	99.6996	2912.78	490.753	2960.3	434.694	3618.41	517.046
ENSBTAG00000012519	XDH	642.581	98.7245	17438.2	2610.39	14919.6	5352.14	23692.5	3782.85	51366.8	9006.03	98641.6	23409.9	76455.2	6296.42
ENSBTAG00000015604	ZNF385A	31.0729	4.36414	509.021	38.5745	464.542	40.2101	2469.35	825.154	1189.61	344.34	950.592	309.149	499.96	150.848

## Sheet: cDC1
Conventional dendritic cells type 1 (cDC1)
At least 5-fold higher compared to all other subsets (p<0.05), NA = not annotated
ensembl-ID	gene symbol	mean pDC	SD pDC	mean cDC1	SD cDC1	mean cDC2'	SD cDC2'	mean cDC2''	SD cDC2''	mean cM	SD cM	mean intM	SD intM	mean ncM	SD ncM
ENSBTAG00000031906	ABHD16B	5.16471	4.1545	281.932	71.7523	49.4507	17.5864	17.7565	3.35332	0	0	0.585742	1.01453	0	0
ENSBTAG00000011034	ANGPT2	5.25522	8.07267	344.798	233.38	2.27905	2.74189	0	0	0	0	0	0	0.800985	0.836552
ENSBTAG00000016881	ANPEP	22.883	5.26171	19158.4	2668.43	35.316	32.2305	38.8389	42.9042	0.631074	1.09305	0.582656	1.00919	0.284179	0.492213
ENSBTAG00000023600	APOD	0.414395	0.717753	538.174	137.116	9.66964	3.34389	2.62165	1.53218	0	0	0	0	0	0
ENSBTAG00000027059	ARPIN	7.22477	2.2553	761.776	92.2867	142.214	52.4314	116.229	104.572	94.8273	104.869	148.87	136.221	70.1184	64.2664
ENSBTAG00000007272	ATP6V0A2	920.437	54.3173	9283.37	755.303	519.581	226.56	582.191	77.9356	504.538	168.59	635.141	194.665	794.029	158.209
ENSBTAG00000019033	CD84	9.75128	2.32344	2494.82	218.616	81.1847	32.2565	92.9212	47.8177	6.95583	0.525079	7.32026	2.23632	11.594	2.51409
ENSBTAG00000009537	CLEC9A	6.42021	3.92662	4216.28	1052.18	0.803925	1.39244	0	0	0	0	0	0	0	0
ENSBTAG00000038340	CLNK	11.3316	3.11155	4035.15	581.765	9.49405	4.96472	8.66834	4.47931	0	0	1.12396	0.975987	0.562356	0.487098
ENSBTAG00000001408	CNRIP1	11.1895	7.88835	1519.43	1080.7	200.262	144.552	199.243	59.8216	16.5566	12.7441	32.7159	17.7038	28.5263	15.3301
ENSBTAG00000014798	CXCR3	22.3606	7.13083	263.455	68.8432	0	0	1.63705	2.06849	0.631074	1.09305	5.20506	5.97984	5.40428	0.869119
ENSBTAG00000018294	DNASE1L3	41.2339	36.9353	5416.77	1818.71	140.552	136.609	22.8281	17.2824	1.7089	1.41352	56.5711	70.3662	13.6293	10.4824
ENSBTAG00000017846	F11R	276.833	267.754	2901.33	1005.4	370.38	309.829	47.7523	3.46079	2.26728	1.6923	3.97985	3.07785	11.2463	1.99795
ENSBTAG00000003705	FAM83G	7.05135	7.49246	243.16	15.1849	5.82427	2.74485	2.12628	1.15651	0.556655	0.964156	0.829549	0.808249	0.852537	1.47664
ENSBTAG00000016556	GCSAM	45.5793	18.0371	3640.39	533.653	488.966	111.089	183.683	75.8373	0.558378	0.483576	2.01862	2.0366	0.284179	0.492213
ENSBTAG00000012605	GPR157	1.96692	2.56004	251.557	16.0324	16.0622	11.9575	7.45239	3.78934	0.278328	0.482078	2.53925	1.4492	0.767438	0.736188
ENSBTAG00000009216	HVCN1	405.629	172.27	2995.71	569.607	400.033	79.8737	136.455	51.7743	74.9321	11.2289	29.1477	13.9608	33.2975	1.6999
ENSBTAG00000015264	ITGAE	144.383	27.5813	1546.74	128.101	162.229	38.7154	250.89	109.277	95.3909	24.8863	106.366	14.6037	100.425	4.91835
ENSBTAG00000010976	KANK1	31.4652	10.7767	201.478	49.5074	18.9373	6.04487	11.0441	5.335	21.7855	5.09258	12.4608	1.16772	28.8366	8.72284
ENSBTAG00000017500	KCNK12	17.4836	6.04786	207.541	38.9446	6.40181	4.02146	3.49921	0.663932	0.315537	0.546526	0	0	0.284179	0.492213
ENSBTAG00000005252	NA	2.44928	2.43094	200.779	13.9781	0.907066	0.800633	1.90117	2.51594	0	0	0.584199	0.505936	0	0
ENSBTAG00000015330	DPP4	200.623	66.4576	4889.8	657.368	712.766	134.068	320.692	83.0752	7.45052	4.28452	3.4876	3.85654	4.90901	1.87885
ENSBTAG00000048246	NA	133.916	37.7682	3508.15	468.667	489.316	68.2333	288.787	90.2834	2.30448	0.903022	4.98347	4.16887	5.96063	1.55373
ENSBTAG00000019700	PC	92.084	38.2495	1132.24	141.797	166.859	62.8512	173.897	92.7607	37.0429	29.28	13.8632	10.9374	23.593	10.8255
ENSBTAG00000014537	PLEKHN1	26.4854	9.66623	516.532	58.492	81.7922	29.9702	74.7394	38.8806	51.3629	22.4258	36.3948	3.30587	36.6071	7.56668
ENSBTAG00000010526	PLPP1	123.85	74.6526	1476.09	311.709	232.007	116.329	65.0376	11.406	16.2248	4.34126	14.9747	2.44653	7.93568	2.6827
ENSBTAG00000006081	PPM1J	1.4537	1.56958	645.511	100.591	8.50527	0.557329	11.8205	7.84651	0	0	0	0	0	0
ENSBTAG00000002417	RAB30	13.8581	5.80373	2109.78	297.642	198.538	34.2451	79.2817	11.8114	8.44319	6.18949	9.50058	4.0532	13.4071	1.00221
ENSBTAG00000004499	RGS3	57.2415	34.7892	952.62	61.1236	137.272	3.54098	66.442	23.2305	53.5249	28.9439	82.6525	34.3045	129.919	63.6321
ENSBTAG00000018773	RND1	8.49841	12.1202	241.929	57.9557	21.9478	5.24556	18.9979	7.38475	3.88045	2.90428	4.17614	2.81789	7.27955	7.8413
ENSBTAG00000021862	SLC27A3	24.7846	8.93284	4070.38	1209.34	108.842	71.3544	60.3173	33.6344	16.2411	12.1989	9.71233	7.60948	12.5687	4.53204
ENSBTAG00000015317	SLC4A10	28.6134	7.83743	555.845	109.449	91.4583	14.516	0.365129	0.632422	0	0	0	0	0.522808	0.455552
ENSBTAG00000024957	SNCA	10.0241	8.28802	532.998	692.871	5.75315	5.36044	0.446684	0.405722	0	0	1.16531	2.01838	0	0
ENSBTAG00000016821	SNX22	102.525	17.7492	864.944	92.1387	74.5065	24.0431	18.0924	1.68976	14.2982	1.55438	21.3735	6.72372	20.7348	3.35502
ENSBTAG00000017648	TIFAB	3.29661	3.80419	288.121	31.3369	43.7495	23.3705	43.0553	18.4723	0	0	0	0	0	0
ENSBTAG00000004954	TOX	8.47059	8.81764	751.13	17.9175	7.45488	5.28322	3.9617	2.06297	32.4347	13.1822	5.36984	2.39676	2.94377	0.390323
ENSBTAG00000000224	TSPAN15	27.2931	17.6475	3705.25	350.936	124.811	24.6197	86.2127	41.8665	36.8806	50.5672	8.77532	10.3628	11.0232	4.28836
ENSBTAG00000020019	XCR1	3.71765	2.181	1798.7	175.331	4.58768	4.26823	3.60751	3.45316	2.02271	2.09047	1.43442	1.83039	0.556355	0.963635
ENSBTAG00000010591	ZNF365	2.76484	3.16427	546.637	88.7903	0.401963	0.69622	1.6796	1.49124	2.02443	1.25505	2.53925	1.4492	3.89094	2.98857
ENSBTAG00000017397	ZNF423	1.52166	1.33347	204.064	25.2391	7.37183	3.91756	3.94954	1.75267	0.278328	0.482078	0	0	0	0
Conventional dendritic cells type 1 (cDC1)
At least 5-fold lower compared to all other subsets (p<0.05), NA = not annotated
ensembl-ID	gene symbol	mean pDC	SD pDC	mean cDC1	SD cDC1	mean cDC2'	SD cDC2'	mean cDC2''	SD cDC2''	mean cM	SD cM	mean intM	SD intM	mean ncM	SD ncM
ENSBTAG00000018137	A2M	296.797	127.892	3.93704	1.36101	2882.06	780.816	2541.28	861.815	26668.8	2714.03	7398.43	3089.67	2276.57	190.034
ENSBTAG00000000684	ARHGEF10L	536.693	67.1242	33.4162	23.9552	1445.83	121.788	1072.49	336.228	2233.55	980.126	3556.04	1190.78	3275.18	1159.79
ENSBTAG00000019428	CCR1	647.426	269.773	34.0785	19.176	1539.43	268.948	834.796	585.313	7020.38	529.734	2665.98	926	611.921	306.979
ENSBTAG00000001235	CD200R1	994.213	284.556	27.866	16.63	1164.39	365.66	951.361	202.214	623.094	111.19	589.063	77.3527	507.672	122.177
ENSBTAG00000006984	CD55	2476.39	445.022	144.654	68.5337	3328.58	475.867	1740.05	649.754	12296.2	4798.01	18840.3	5395.35	17222.2	2805.99
ENSBTAG00000012771	CSF1R	318.719	91.4169	42.9927	17.392	6577.24	1760.98	5503.01	1161.11	15579.6	5063.43	24413.6	4187.61	40946.8	7697.27
ENSBTAG00000019953	CYBB	7051.56	896.046	22.0744	16.5478	4707.46	776.229	8393.99	737.834	41017.2	11357.3	17663.9	6709.46	5315.54	3618.48
ENSBTAG00000019251	EPB41L3	3117.6	1035.38	7.76519	4.91767	902.936	394.799	804.087	498.456	1030.54	31.6058	2625.16	79.6941	4032.15	870.924
ENSBTAG00000004270	FCER2	767.767	294.397	9.89683	5.9834	1906.28	737.452	1116.82	492.405	420.018	69.1241	2119.32	313.842	3646.8	1132.95
ENSBTAG00000013957	GALNT3	792.257	209.883	2.72854	0.352437	317.204	134.761	207.002	41.8225	816.891	240	677.936	206.616	531.075	82.8464
ENSBTAG00000016770	GAPT	10042.6	1598.72	12.5709	5.39739	1658.61	126.232	803.574	556.81	437.166	166.873	252.396	87.9351	219.91	23.7928
ENSBTAG00000018975	KCNT1	10528.9	520.896	30.1066	2.66443	922.626	209.867	2698.27	550.301	6305.02	3083.64	3234.81	1530.55	1612.75	538.366
ENSBTAG00000009381	LCP2	488.135	111.372	42.0624	9.96218	3110.79	217.203	2134.06	363.397	5337	1197.51	6607.45	1024.86	6514.45	962.762
ENSBTAG00000013544	LGALS8	210.872	35.3581	36.6832	13.3474	215.408	106.382	280.128	120.099	1106.02	112.15	1135.9	94.3774	1088.06	97.9306
ENSBTAG00000014297	MOV10	325.939	46.4556	51.5487	42.6222	567.561	594.895	459.284	92.0157	483.927	77.6039	2262.37	318.366	2970.25	145.25
ENSBTAG00000006859	NA	1372.9	1651.22	24.1698	32.8622	572.181	467.065	289.306	130.339	1990.29	597.617	1660.32	898.633	1592.7	777.769
ENSBTAG00000001066	PILRA	219.949	73.3447	18.1649	6.51964	7102.26	572.642	4832.51	1030.57	11960.2	1164.37	26056.6	2778.73	21327	2652.49
ENSBTAG00000013125	PLAUR	370.8	76.6688	61.072	8.8997	795.194	183.921	461.17	91.0503	954.624	181.259	545.982	153.662	440.017	31.5057
ENSBTAG00000011515	SELL	16211.3	2416.1	192.903	32.4331	4593.46	873.197	5724.17	1065.78	17880.3	5335.66	8621.44	3430.95	3694.72	1409.44
ENSBTAG00000007213	SIRPA	903.134	244.504	128.12	22.2892	4671.65	253.272	6814.41	1528.14	28994.7	5488.92	66628.6	9967.06	62538.6	9845.15
ENSBTAG00000020225	TBXAS1	1208.38	185.715	85.1537	8.2819	1080.15	135.118	713.417	60.7924	2119.06	882.083	5350.98	797.148	7127.11	784.897
ENSBTAG00000006240	TLR4	219.121	90.8207	0.347846	0.602488	1249.3	1019.28	462.27	230.184	5302.25	578.762	1551.29	728.56	207.976	145.046
ENSBTAG00000022161	TLR7	3478.18	593.382	48.7089	29.1991	1876.05	544.089	1401.09	293.79	4897.03	1338.45	2418.57	649.307	592.691	205.506
ENSBTAG00000012615	ZEB2	5291.19	537.12	379.491	41.0292	4205.97	1003.27	4446.38	403.206	9976.95	422.97	13125.1	1656.11	14242.5	2061.95

## Sheet: cDC2
Conventional dendritic cells type 2 (cDC2' and cDC2'')
At least 5-fold higher compared to all other subsets (p<0.05), NA = not annotated
ensembl-ID	gene symbol	mean pDC	SD pDC	mean cDC1	SD cDC1	mean cDC2'	SD cDC2'	mean cDC2''	SD cDC2''	mean cM	SD cM	mean intM	SD intM	mean ncM	SD ncM
ENSBTAG00000003166	AXL	143.134	80.6682	320.609	166.212	2515.01	1499.35	1876.04	590.555	11.417	9.79416	99.9817	53.939	72.8911	82.4201
ENSBTAG00000011164	CES5A	11.45	8.3103	16.9682	8.08203	404.947	139.088	283.695	125.557	0	0	0	0	0	0
ENSBTAG00000017895	CLEC10A	12.498	10.0714	1.1722	1.24154	709.552	576.681	1575.08	1024.29	76.7716	62.9527	35.8054	20.0402	14.9427	20.7849
ENSBTAG00000012887	FCER1A	168.001	9.83845	168.778	46.7634	22131.6	6899.79	22260.6	2918	11.0501	10.1786	5.36521	1.03813	4.41975	2.67298
ENSBTAG00000006161	MET	30.8223	1.54107	61.4361	17.9606	821.346	393.341	2188.2	253.395	114.806	62.2105	3.0315	3.24746	0.522808	0.455552
Conventional dendritic cells type 2 (cDC2' and cDC2'')
At least 5-fold lower compared to all other subsets (p<0.05), NA = not annotated
ensembl-ID	gene symbol	mean pDC	SD pDC	mean cDC1	SD cDC1	mean cDC2'	SD cDC2'	mean cDC2''	SD cDC2''	mean cM	SD cM	mean intM	SD intM	mean ncM	SD ncM
ENSBTAG00000002977	ECE1	7870.93	1382.26	4574.18	376.74	259.565	100.186	217.309	161.522	4653.29	1012.91	15542.8	5121.75	9739.41	1665.96

## Sheet: cM
Classical monocytes (cM)
At least 5-fold higher compared to all other subsets (p<0.05), NA = not annotated
ensembl-ID	gene symbol	mean pDC	SD pDC	mean cDC1	SD cDC1	mean cDC2'	SD cDC2'	mean cDC2''	SD cDC2''	mean cM	SD cM	mean intM	SD intM	mean ncM	SD ncM
ENSBTAG00000002937	ADGRE3	3.59363	4.54466	0	0	35.2886	4.0677	15.8907	5.4667	324.636	128.945	59.635	10.691	60.7462	5.89637
ENSBTAG00000016504	AGAP1	8.18326	5.68341	0	0	2.49482	2.41606	0.998023	0.953078	255.695	150.042	26.6746	27.325	2.75669	2.79883
ENSBTAG00000015032	CD14	54.9121	45.8389	1.45572	1.57678	232.947	163.782	20.9245	11.4184	10700.8	1990.01	2139.59	453.498	225.607	75.9726
ENSBTAG00000019669	CD163	43.0585	55.4172	0.430326	0.745347	271.41	202.924	139.744	33.8867	19334.6	1661.24	688.645	487.526	67.9398	54.1072
ENSBTAG00000006136	CDA	1.16595	0.110557	0	0	10.3837	8.52363	9.17577	5.36263	443.425	158.326	37.1007	24.965	11.5627	5.7436
ENSBTAG00000018223	CHI3L1	98.9535	61.2951	140.009	18.7759	995.331	447.343	455.301	153.731	8634.91	2352.7	1285.44	1175.76	248.704	258.909
ENSBTAG00000039347	CLEC4D	12.8172	10.5154	4.44985	2.87331	83.7763	55.6317	129.668	50.9065	2953.6	1199.83	542.231	150.427	14.5129	9.18049
ENSBTAG00000012185	CLEC4E	1.24318	2.15326	0	0	13.7346	10.1656	11.6246	4.82995	732.185	183.147	143.062	20.2626	6.77876	8.20658
ENSBTAG00000013334	CSF3R	80.5153	26.3742	4.75129	4.96833	1224.93	391.251	399.754	221.723	21122.3	6369.27	2318.23	1765.51	33.3261	24.3988
ENSBTAG00000019716	CXCL8	13.2496	10.7238	0.412176	0.71391	66.2085	58.7819	3.94954	1.75267	1066.38	87.2508	99.041	81.059	7.37906	5.22342
ENSBTAG00000016152	DAB2	26.5204	11.7668	0	0	7.1132	1.61049	2.07396	0.596511	497.407	398.352	2.78306	1.78482	0.489261	0.847425
ENSBTAG00000048249	DEFB1	0.346436	0.600044	1.73923	3.01244	1.51531	2.6246	4.22592	7.3195	1212.85	137.651	6.71847	5.13312	0.24463	0.423712
ENSBTAG00000047363	DEFB113	0	0	0	0	0	0	0.912823	1.58106	3000.7	3311.46	15.0154	20.0469	1.11871	1.27285
ENSBTAG00000047740	DEFB3	0	0	0.778172	0.685179	0	0	1.23904	1.69405	719.705	221.754	3.12654	3.07643	0	0
ENSBTAG00000047284	DEFB4A	0.346436	0.600044	0	0	0	0	3.34826	3.92503	303.761	331.448	4.00515	4.44414	0.840534	0.834597
ENSBTAG00000046144	DEFB7	0	0	0.347846	0.602488	0.907066	0.800633	3.38478	1.35811	292.402	287.44	2.90495	4.35111	0	0
ENSBTAG00000015165	DPY19L3	9.16346	8.25015	1.12602	1.05327	26.9684	10.1685	43.6627	2.67943	449.277	82.5772	55.4284	17.4614	41.8049	10.1631
ENSBTAG00000013290	DYSF	10.005	10.346	0.412176	0.71391	17.2681	13.6092	18.7958	5.56733	5330.21	700.555	564.705	351.445	48.2163	20.6459
ENSBTAG00000044010	EMB	3.80415	3.33369	0	0	0.505104	0.874865	1.70518	1.48774	939.123	521.615	85.3005	73.6241	75.4989	57.8007
ENSBTAG00000017722	F5	68.4088	45.5985	27.2234	11.233	988.146	285.169	2886.01	500.611	19553.7	342.053	3871.45	1571.9	1570.25	245.951
ENSBTAG00000048155	FCNB	279.453	275.054	1.95037	0.602781	1766.38	1453.15	235.26	86.0495	85173.2	30179.4	3371.23	2167.24	67.4255	29.9673
ENSBTAG00000003191	FSCN1	47.6197	10.2069	11.793	2.84359	20.2369	4.14602	59.283	18.7951	426.08	221.281	54.2392	37.2943	8.27875	5.80883
ENSBTAG00000006608	GGT5	197.916	130.559	5.87937	5.20355	20.3027	17.7978	21.2531	14.3254	1230.7	635.144	103.108	73.0194	25.9567	9.37539
ENSBTAG00000017425	GJB2	2.71848	3.08853	0.760023	0.665235	5.38211	2.29954	1.22927	1.39053	586.48	201.483	48.8942	18.536	21.5431	7.64745
ENSBTAG00000002980	GPT2	160.278	53.4381	236.001	47.4963	252.97	29.9342	349.062	87.5296	3769.87	1422.9	435.782	268.901	286.869	66.8573
ENSBTAG00000006354	HP	2.83944	3.8914	0.412176	0.71391	7.89836	6.02372	7.43052	6.47739	34205.5	17861.4	320.801	75.2265	12.5334	15.6609
ENSBTAG00000004789	LGR6	3.41135	3.10632	6.42825	2.24089	7.33031	3.72738	25.4155	29.461	726.801	319.089	92.8738	64.1919	21.925	9.82113
ENSBTAG00000018077	LYPD3	8.39737	7.35129	2.28007	1.9957	12.6627	11.2634	5.92488	3.4967	398.53	60.7227	57.8035	9.00789	48.1075	21.0804
ENSBTAG00000010007	MAPK13	19.0718	21.23	1.04354	1.80746	3.50503	1.15674	4.28054	6.73956	789.974	463.289	7.12398	3.14003	8.6491	6.79986
ENSBTAG00000046152	MGAM	0	0	0	0	0.443486	0.76814	2.20784	0.631825	620.732	266.436	2.02634	2.83939	0	0
ENSBTAG00000011465	MYBPH	10.7601	8.51763	2.69224	2.50203	39.3056	28.8402	27.7854	6.91492	802.354	319.807	134.568	119.708	50.202	58.5644
ENSBTAG00000035081	NA	12.4203	1.14487	6.5553	8.01566	5.25888	4.78036	3.76936	3.52906	283.385	311.107	17.1353	24.8068	6.33345	4.85686
ENSBTAG00000038149	NLRP12	4.83059	4.44528	29.7656	20.8877	161.191	44.1206	576.071	108.019	943.78	288.17	17.2918	14.6136	3.13685	2.73331
ENSBTAG00000004150	NRG1	4.15723	7.20053	0	0	35.3812	42.7291	47.6493	82.5311	1661.88	784.529	24.8435	16.6205	6.1297	6.26299
ENSBTAG00000009917	PIP5K1B	9.22256	5.4286	6.11648	3.09604	10.5352	5.17773	26.9773	5.75152	422.134	25.4817	79.4853	10.3546	41.8733	8.91536
ENSBTAG00000002148	RAB3D	32.6419	15.6191	43.0734	8.76424	250.656	55.3135	286.728	96.0197	2053.4	496.724	356.234	162.62	115.438	14.5356
ENSBTAG00000012638	S100A12	49.0386	41.7945	6.7761	1.74137	354.175	227.221	196.71	88.6308	140354	47772.2	13289	4075.38	4717.74	866.426
ENSBTAG00000012640	S100A8	1.38574	2.40018	0.412176	0.71391	15.8182	15.3201	17.7698	13.141	71544	38580.9	2269.29	1979.62	73.982	49.1114
ENSBTAG00000011582	SERINC2	12.2041	6.36538	6.1893	7.00246	12.1055	11.2688	2.92103	5.05938	305.166	290.817	14.1798	6.68397	8.92214	8.87907
ENSBTAG00000010498	SLC40A1	32.9817	12.721	76.0817	7.14809	60.3587	25.0862	52.1607	29.4308	1518.98	644.819	121.679	14.6501	92.661	54.8931
ENSBTAG00000014782	STAB1	211.136	30.24	146.133	28.7512	95.1692	36.624	311.335	94.0633	3162.87	1953.76	391.766	272.779	119.061	46.4749
ENSBTAG00000045861	TARM1	19.8234	20.5884	10.0816	4.38909	21.9423	16.2891	15.8359	2.55332	211.42	87.0587	36.7769	13.8141	3.1093	2.1515
ENSBTAG00000019550	TBC1D2	39.2563	16.8337	45.6712	10.1514	138.108	17.2717	58.419	16.0752	790.423	277.755	98.5545	35.7184	54.2265	10.0624
ENSBTAG00000009513	TGFBI	146.307	64.6821	2330.75	295.079	3053.25	149.442	4691.08	2548.9	47516.7	9900.93	4531.67	2243.74	124.778	60.4534
ENSBTAG00000017593	TREM1	13.8277	4.80502	0.842502	0.730136	41.8954	35.4986	25.3704	39.7183	4574.28	1912.02	463.754	392.855	4.02893	0.857061
ENSBTAG00000014906	VCAN	36.7104	36.3288	0.412176	0.71391	97.7121	91.8415	13.3809	11.9981	49962.1	4518.8	1824.28	1115.09	110.633	84.8827
Classical monocytes (cM)
At least 5-fold lower compared to all other subsets (p<0.05), NA = not annotated
ensembl-ID	gene symbol	mean pDC	SD pDC	mean cDC1	SD cDC1	mean cDC2'	SD cDC2'	mean cDC2''	SD cDC2''	mean cM	SD cM	mean intM	SD intM	mean ncM	SD ncM
ENSBTAG00000014698	CARD11	3314.64	785.154	1153.74	544.428	524.234	338.834	476.432	23.2187	12.166	6.9526	242.284	149.805	469.349	263.765
ENSBTAG00000032122	CD19	1806.04	128.093	3331.4	641.705	2357.12	195.38	792.848	516.964	33.8801	7.98156	578.698	358.675	530.85	431.552
ENSBTAG00000022294	FADS1	379.046	38.076	573.024	175.329	755.603	266.11	661.017	79.9285	42.6355	12.2249	430.89	191.985	811.117	257.436
ENSBTAG00000003840	GUCY1B3	3608.9	314.699	1621	74.7928	459.642	62.014	289.374	55.5224	21.5076	6.78757	6384.17	3238.5	11551.7	1601.85
ENSBTAG00000017797	LY75	1494.38	136.211	2643.89	165.716	1455.89	332.935	3368.65	871.147	72.596	53.0025	1153.12	625.681	6032.66	1524.18
ENSBTAG00000014966	PLXNB2	562.572	148.55	581.911	107.179	619.128	52.1045	2583.4	714.762	25.7625	14.0306	474.957	331.975	227.584	92.1044

## Sheet: intM+ncM
Intermediate monocytes (intM) and nonclassical monocytes (ncM)
At least 5-fold higher compared to all other subsets (p<0.05), NA = not annotated
ensembl-ID	gene symbol	mean pDC	SD pDC	mean cDC1	SD cDC1	mean cDC2'	SD cDC2'	mean cDC2''	SD cDC2''	mean cM	SD cM	mean intM	SD intM	mean ncM	SD ncM
ENSBTAG00000024950	ACE	11.276	5.0597	31.5526	9.56947	38.3906	13.7484	315.596	127.936	33.1751	20.5705	2285.89	1373.63	4142.88	1213.92
ENSBTAG00000013843	ACVRL1	1.10727	1.04595	28.3108	5.35377	67.2365	31.0079	556.292	86.7297	1351.74	167.538	8212.28	738.313	6929.61	675.729
ENSBTAG00000007901	ADGRE1	11.7835	4.82172	7.95679	8.79898	4.32905	4.22479	12.1981	14.4722	481.725	385.147	5252.59	1664.04	14473.4	3935.69
ENSBTAG00000017981	ADRB3	0.810243	1.40338	57.6861	14.9833	0	0	1.39603	1.2634	0.595587	0.518533	678.707	1047.35	2400.13	1351.54
ENSBTAG00000022564	AKR1C4	1.62049	2.80676	2.44503	1.33829	3.25722	4.53849	1.50316	2.14678	122.575	31.1752	977.484	395.109	1235.75	580
ENSBTAG00000013368	ANKRD22	1.22464	1.21547	100.633	29.5567	26.1751	3.78182	27.4899	9.22758	143.704	108.024	1268.48	470.296	2190.97	683.74
ENSBTAG00000000735	BCL2A1	51.0115	4.44104	176.998	21.8761	89.494	26.6796	165.724	30.5013	68.1126	37.4868	4805.06	1025.25	4565.79	1703.18
ENSBTAG00000007153	C1QA	36.8849	50.1554	0	0	3.12449	3.05907	2.86267	2.52149	13.295	8.48921	18245.4	12546.2	41716.7	16453.8
ENSBTAG00000011196	C1QB	36.2534	43.1799	0	0	9.41367	4.58751	2.71298	2.47831	4.81288	3.85664	9966.92	6840.73	29712.1	2675.64
ENSBTAG00000011193	C1QC	44.084	39.7656	0	0	2.23752	1.52674	2.47196	0.338741	5.65131	4.09753	10550.6	7332.27	26346.1	6588.16
ENSBTAG00000019741	C3AR1	32.4078	19.6307	121.277	43.4467	277.928	145.731	67.7386	17.0705	12.4312	8.61668	5082.3	1826.35	2136.17	733.838
ENSBTAG00000020872	C5AR1	17.6756	7.19578	0	0	226.322	75.378	25.8187	6.81564	302.609	162.782	4030.06	712.904	3433.83	1015.99
ENSBTAG00000025250	CCL3	1.16595	0.110557	0	0	11.2278	3.1432	0.499012	0.476539	20.9619	5.99715	659.591	163.613	1615.47	569.69
ENSBTAG00000013569	CD38	248.184	198.334	17.4513	6.73171	157.782	35.877	60.2267	27.6229	192.151	84.8551	1761.51	874.719	2452.4	677.443
ENSBTAG00000000133	CD68	35.6362	21.6148	125.518	15.6776	626.71	209.225	256.133	15.9346	1032.5	413.447	6366.59	674.403	8007.41	1182.02
ENSBTAG00000004997	CTNNAL1	18.1589	17.6825	3.61723	2.23545	15.5595	10.7251	10.3345	1.04106	233.457	18.9318	3513.25	824.403	7193.44	112.898
ENSBTAG00000021469	CTTNBP2	7.32983	6.89048	16.218	12.0439	10.5794	8.23171	16.9908	15.1707	28.3808	15.2232	598.278	249.008	1472.38	58.7972
ENSBTAG00000005534	ENO3	261.519	37.4777	712.216	201.075	312.972	42.1515	208.66	19.4491	782.112	182.09	6942.91	2119.71	6688.06	1270.51
ENSBTAG00000002096	FCGR3A	86.1438	22.8699	6.74829	7.68849	137.08	87.3774	70.9822	13.1105	284.082	31.1438	75497.1	21358.7	97009.4	10891.8
ENSBTAG00000009206	FOXS1	13.8828	12.2008	4.19436	3.80343	22.3558	34.9548	15.5353	2.09236	26.9438	9.0725	216.577	119.775	399.148	134.47
ENSBTAG00000019964	GAS6	6.94935	6.09432	2.74669	1.35949	0	0	1.84271	0.904352	3.67826	4.21388	326.837	189.136	1326.09	502.392
ENSBTAG00000005734	GATA6	0.346436	0.600044	0	0	0	0	0.316447	0.548102	10.8808	9.8722	247.237	75.3427	208.274	69.8047
ENSBTAG00000007981	GRK5	21.8262	9.5726	3.53475	2.47075	9.51548	2.26934	84.9389	24.9276	567.405	161.865	3829.51	901.148	4574.48	275.618
ENSBTAG00000021396	HEG1	10.3978	4.18423	20.7304	3.50882	51.1339	20.3331	80.058	15.4009	68.7276	11.5498	1716.77	242.53	2874.85	572.457
ENSBTAG00000000569	HES1	31.3077	5.87246	1.96852	0.680504	5.54687	2.75412	0.365129	0.632422	8.36189	9.83973	270.332	76.213	480.565	4.85377
ENSBTAG00000014705	HES4	2.44	3.21033	1.19035	0.130023	0.401963	0.69622	0.499012	0.476539	1.70718	2.18891	1573.29	825.262	2297.46	791.365
ENSBTAG00000025130	HIC1	3.18229	4.641	17.7808	4.7572	3.50503	1.15674	46.6751	16.1552	3.34682	3.33995	246.2	31.6133	296.637	44.7507
ENSBTAG00000017122	HSPG2	0.76083	0.666737	38.4981	29.7619	8.68219	7.98919	25.003	15.5663	42.5957	25.319	284.432	78.8528	426.851	167.579
ENSBTAG00000009256	ITGA4	3679.8	551.014	4184.1	509.176	1334.99	277.161	4948.25	989.411	3726.11	1439.52	26447.3	10644.6	38301.2	5944.03
ENSBTAG00000003449	KCP	54.801	37.2546	78.8422	27.5919	50.1327	10.9219	99.2353	41.6617	54.5763	25.1184	521.747	128.879	516.23	167.887
ENSBTAG00000014824	MMP14	0	0	0.824353	1.42782	1.24741	1.20803	11.7792	1.31089	17.6596	13.125	250.516	19.557	301.111	57.3714
ENSBTAG00000038650	MS4A7	26.5619	18.731	184.21	41.086	332.574	133.505	104.522	5.24034	649.669	377.066	13581.8	2934.26	21486.5	1372.95
ENSBTAG00000001143	NA	73.2504	25.1316	107.498	73.3157	138.616	45.5846	226.236	81.5818	279.155	77.3703	1878.98	415.946	1931.36	377.619
ENSBTAG00000007816	NA	4.2	1.53631	19.2004	2.70895	41.8671	4.8263	53.2353	5.84332	38.7016	10.1429	266.438	32.9754	459.045	78.2878
ENSBTAG00000011195	NA	0.692871	1.20009	0	0	0	0	0	0	0.595587	0.518533	387.178	268.519	1016.6	210.258
ENSBTAG00000012668	NA	54.6005	38.2498	131.334	129.063	713.916	510.943	596.844	219.61	502.021	188.848	8553.27	3029.22	7870.84	3330.52
ENSBTAG00000020767	NA	14.1927	2.60367	1.58438	1.91302	81.2043	42.7162	142.146	46.257	486.14	107.97	2659.53	233.84	2923.56	77.8788
ENSBTAG00000021574	NA	0.405122	0.701691	19.4858	4.70061	13.9382	7.69287	18.6485	9.02255	34.849	12.5066	1255.03	242.946	1363.06	301.572
ENSBTAG00000024492	NA	9.1881	7.98265	4.11993	2.75869	0.907066	0.800633	2.12628	1.15651	17.8755	10.0073	1173.93	291.998	2652.79	624.895
ENSBTAG00000031214	NA	8.71502	7.19964	2.49948	3.465	14.5738	23.9423	11.8925	5.59908	32.1366	26.174	225.698	129.445	372.983	126.16
ENSBTAG00000039504	NA	0.692871	1.20009	0	0	0	0	0.182565	0.316211	1.22494	1.45952	438.761	203.57	4632.7	1935.74
ENSBTAG00000047621	NA	3.3218	3.13785	0	0	125.619	53.1143	495.376	335.006	398.771	142.741	7313.41	4916.27	8528.54	2087.06
ENSBTAG00000043971	NOTCH3	279.91	14.0984	6.91303	4.09356	12.723	5.09231	106.153	51.8157	373.594	277.741	2763.37	1116.19	2838.28	891.264
ENSBTAG00000010681	NR1H3	31.3179	11.4112	229.312	41.9551	408.037	18.7017	151.504	25.3459	414.607	113.406	5134.49	662.576	3637.3	448.102
ENSBTAG00000000507	NR4A1	96.5733	71.8229	282.036	49.1187	383.796	160.018	301.844	110.633	59.8661	26.0871	2316.98	545.759	2830.84	654.734
ENSBTAG00000019461	NUMBL	13.2183	6.33247	40.5139	16.8664	14.0722	3.5609	24.2523	5.09833	41.5879	5.19073	393.733	42.0679	725.663	76.2047
ENSBTAG00000018016	NUPR1	4.74768	4.16599	1.19035	0.130023	5.52544	3.27243	23.3027	20.8078	434.324	363.711	4111.79	1890.96	3025.38	1036.87
ENSBTAG00000020614	PRKCE	11.3934	6.97425	2.0147	1.47302	5.73173	5.53596	8.97137	1.65334	139.288	44.3821	799.178	205.09	1131.11	341.463
ENSBTAG00000015296	PTPRB	2.34118	1.27749	2.8935	2.09212	24.1131	6.32007	43.417	25.4266	5.55902	0.924396	480.373	164.835	455.873	37.8277
ENSBTAG00000015311	PTPRR	24.9196	21.0407	0	0	4.25794	3.19369	4.52646	1.14616	43.6624	9.79992	851.381	243.307	977.469	192.252
ENSBTAG00000011446	SEMA7A	27.3539	17.708	0.347846	0.602488	0.401963	0.69622	0	0	17.4311	12.9305	438.02	181.905	1276.58	163.187
ENSBTAG00000002348	SLC4A4	1.17522	1.24874	31.6905	10.7013	10.3501	8.10414	22.4411	7.6624	3.24765	2.81595	266.787	162.808	2097.06	1111.44
ENSBTAG00000014401	SORBS3	106.43	9.44025	10.7311	4.09185	22.6087	13.8909	26.3992	4.27185	9.84148	7.40055	1282.86	432.279	1136.07	477.472
ENSBTAG00000001078	SRL	0	0	0	0	0.803925	1.39244	0.730258	1.26484	46.6209	35.0712	443.687	131.959	309.474	94.8914
ENSBTAG00000005029	TAL1	1.5618	1.87836	0.412176	0.71391	14.5372	4.24651	108.419	3.92655	914.221	173.768	4674.62	878.612	7294.78	1062.06
ENSBTAG00000039937	TNFRSF8	0.76083	0.666737	0	0	4.10267	4.98254	6.00643	2.88845	66.3502	36.1028	902.332	226.632	675.387	44.7338
ENSBTAG00000046266	TNFSF9	11.7676	3.77608	43.029	15.3263	127.274	27.9133	25.6785	12.6887	139.287	31.1901	1081.03	398.063	1108.24	442.864
ENSBTAG00000018920	TRIM47	2.94754	2.66776	0.347846	0.602488	9.77411	3.08788	5.4137	2.21332	165.759	58.9212	1588.09	349.115	1067.41	351.971
ENSBTAG00000012805	TSPAN13	52.0932	13.6364	34.5043	30.0069	25.1216	24.592	10.4428	4.1133	14.8548	1.33362	1468.36	818.921	1771.47	213.528
ENSBTAG00000030977	ULK2	127.809	11.9694	145.465	21.9906	86.6617	13.2788	134.111	4.79749	198.668	19.0859	1250.39	416.572	2259.59	175.198
Intermediate monocytes (intM) and nonclassical monocytes (ncM)
At least 5-fold lower compared to all other subsets (p<0.05), NA = not annotated
ensembl-ID	gene symbol	mean pDC	SD pDC	mean cDC1	SD cDC1	mean cDC2'	SD cDC2'	mean cDC2''	SD cDC2''	mean cM	SD cM	mean intM	SD intM	mean ncM	SD ncM
ENSBTAG00000018255	ACTN1	502.678	228.461	1705.89	55.1636	504.059	205.605	1132.08	474.998	611.777	200.428	57.4907	37.1608	13.613	9.03334
ENSBTAG00000014324	ANTXR2	4030.71	755.371	3147.35	269.3	4562.48	216.37	3350.02	279.352	2894.52	917.384	509.255	206.321	46.7171	12.4733
ENSBTAG00000047707	BoLA-DOB	4580.38	427.305	7122.92	171.636	7799.09	1219.01	2823.1	737.628	453.452	356.751	80.3972	71.5735	20.2658	4.03033
ENSBTAG00000018572	FLT3	6869.2	968.756	23078.4	1172.61	9759.29	2485.51	8330.72	178.915	256.87	70.7388	51.1916	35.8594	43.9933	28.0051
ENSBTAG00000012074	MYB	1949.26	528.552	363.163	46.2119	329.195	11.4769	477.642	281.387	237.434	46.521	23.5822	2.69538	14.0796	5.21865
ENSBTAG00000026080	NA	1586.92	544.75	260.011	170.361	838.718	101.753	609.437	255.008	1102.57	321.737	41.8492	21.2373	10.9007	8.62797
ENSBTAG00000012228	SEMA4A	24731.6	5060.6	17909.4	4883.35	6868.93	2053.31	4787.53	1294.99	960.78	299.622	180.627	76.3205	138.48	25.5027

## Sheet: all DC
All dendritic cells
At least 5-fold higher compared to all monocyte subsets (p<0.05), NA = not annotated
ensembl-ID	gene symbol	mean pDC	SD pDC	mean cDC1	SD cDC1	mean cDC2'	SD cDC2'	mean cDC2''	SD cDC2''	mean cM	SD cM	mean intM	SD intM	mean ncM	SD ncM
ENSBTAG00000016534	BCL11A	2486.29	81.7563	769.337	58.5382	779.951	56.0915	525.383	47.2412	9.96064	2.89775	10.2583	8.00731	7.39953	4.67636
ENSBTAG00000047707	BoLA-DOB	4580.38	427.305	7122.92	171.636	7799.09	1219.01	2823.1	737.628	453.452	356.751	80.3972	71.5735	20.2658	4.03033
ENSBTAG00000015936	BRINP1	303.411	51.9472	967.665	167.655	482.81	124.884	320.513	30.4641	21.0692	28.7573	31.0903	42.3406	7.44616	6.7203
ENSBTAG00000019421	DACT1	2878.52	894.152	500.007	71.6397	583.993	138.321	361.403	87.4281	3.14808	2.36945	1.36931	1.66965	1.60797	0.834409
ENSBTAG00000015330	DPP4	200.623	66.4576	4889.8	657.368	712.766	134.068	320.692	83.0752	7.45052	4.28452	3.4876	3.85654	4.90901	1.87885
ENSBTAG00000018572	FLT3	6869.2	968.756	23078.4	1172.61	9759.29	2485.51	8330.72	178.915	256.87	70.7388	51.1916	35.8594	43.9933	28.0051
ENSBTAG00000003808	HDAC9	1475.26	50.8107	395.905	35.4713	735.032	187.109	577.765	111.551	6.93452	5.86271	8.64668	5.95624	2.45451	0.939426
ENSBTAG00000047879	KCNA3	10425.6	2079.88	4259.94	961.979	3205.55	873.558	892.419	236.172	36.9674	22.4073	89.2893	37.8823	93.7426	34.1904
ENSBTAG00000016908	METTL1	316.568	24.6338	617.684	86.8914	352.529	30.0688	301.935	39.2506	59.5353	13.1974	28.0192	12.3859	24.4984	8.24319
ENSBTAG00000026963	NCALD	717.646	159.922	1142.96	281.019	1692.35	409.437	487.9	123.124	23.7028	17.129	48.322	12.2284	34.4607	11.4986
ENSBTAG00000019146	OSBP2	10635.9	2070.54	1540.41	514.831	1918.46	548.169	1089.58	452.735	35.2254	24.3817	23.2273	11.0685	52.7419	17.1202
ENSBTAG00000008555	P2RY10	1195.95	278.629	791.548	58.4569	694.67	210.912	477.069	46.9066	88.9091	53.5554	36.5596	10.1626	32.709	4.30845
ENSBTAG00000038737	P2RY6	8130	1847.51	7448.78	795.318	3836.99	718.28	1588.33	38.1784	24.7024	19.6679	45.4874	13.234	22.721	16.2991
ENSBTAG00000030227	PCDHA13	893.511	513.1	977.152	606.801	1329.52	1218.48	1023.92	298.002	16.3331	20.8059	30.4628	33.2301	20.7913	14.9781
ENSBTAG00000002651	PKP2	458.888	184.566	2117.67	449.385	702.318	140.075	447.639	49.1514	73.4815	6.86833	39.8824	10.2055	62.0003	26.3147
ENSBTAG00000023472	PPP1R14A	333.336	126.905	430.57	70.9624	320.265	159.89	261.466	22.4881	0	0	0.829549	0.808249	0.24463	0.423712
ENSBTAG00000026919	PXDC1	986.877	96.9207	2177.92	567.991	1909.67	312.776	874.614	290.327	10.9937	6.98975	30.6313	19.1573	30.192	4.4909
ENSBTAG00000012708	SERPINI1	436.98	58.2819	479.911	73.2613	242.639	21.3703	210.206	108.95	7.96653	4.76376	9.72217	2.48539	13.9263	5.24578
ENSBTAG00000009617	SLC2A1	601.568	100.899	1020.08	128.056	887.701	172.27	510.418	146.056	70.7489	43.519	26.735	20.6637	21.4753	11.1964
ENSBTAG00000021875	SLC41A2	1169.47	91.6419	343.736	88.9487	450.196	221.991	344.723	51.0914	2.55077	1.62755	2.51549	1.58477	4.12604	3.07533
ENSBTAG00000000182	SPINT2	3400.1	666.131	4869.49	614.095	2937.85	432.649	613.062	75.2331	57.3301	16.1579	28.545	6.74259	14.0065	4.50479
ENSBTAG00000026768	TH	1078.24	150.108	1530.11	117.565	2762.5	189.753	1237.49	327.458	167.421	108.024	202.96	88.8383	190.881	74.3321
ENSBTAG00000008682	TLR3	2700.04	618.7	1507.54	282.882	1737.23	399.728	2099.22	718.605	140.306	80.3605	272.231	110.724	149.796	40.1841
ENSBTAG00000022379	VSIG2	1332.95	853.931	2124.74	812.928	496.145	222.49	218.447	56.5684	0	0	0	0	0	0
ENSBTAG00000021215	VWA5A	1575.25	859.891	879.865	285.849	423.916	194.205	322.02	104.635	5.22218	6.36067	1.09866	1.22653	1.78551	1.63157
ENSBTAG00000023611	ZBTB32	1406.15	172.779	1566.46	322.286	1094.93	238.583	783.156	129.163	41.2247	25.1977	94.7738	60.4224	33.4028	8.80615
All dendritic cells
At least 5-fold lower compared to all monocyte subsets, NA = not annotated
ensembl-ID	gene symbol	mean pDC	SD pDC	mean cDC1	SD cDC1	mean cDC2'	SD cDC2'	mean cDC2''	SD cDC2''	mean cM	SD cM	mean intM	SD intM	mean ncM	SD ncM
ENSBTAG00000008259	ACOD1	12.5228	4.06144	1.2085	1.29886	86.0594	24.9967	33.5181	4.91475	1282.55	308.265	5778.67	253.613	7893.04	1642.45
ENSBTAG00000016629	ADCY9	2.35045	2.49749	6.30969	5.48107	29.2393	7.37744	130.553	49.1305	703.656	137.338	1405.1	282.346	1883.72	546.517
ENSBTAG00000007901	ADGRE1	11.7835	4.82172	7.95679	8.79898	4.32905	4.22479	12.1981	14.4722	481.725	385.147	5252.59	1664.04	14473.4	3935.69
ENSBTAG00000015821	AMPD3	4.3611	4.70875	28.4374	14.2396	28.808	17.2468	24.1659	7.69431	353.109	170.515	313.263	281.944	250.494	211.481
ENSBTAG00000013401	ARHGEF40	10.1471	1.59208	34.6444	20.6118	123.66	14.0945	209.073	36.2985	1075.95	376.16	1421.54	329.79	2168.92	398.458
ENSBTAG00000019675	ATXN1	7.66699	5.79536	10.1261	4.49019	25.1059	11.212	34.673	13.9014	404.084	62.359	318.236	60.0189	269.694	22.4448
ENSBTAG00000013774	C15orf52	1.4537	1.56958	0.412176	0.71391	7.93855	1.68324	8.84477	3.43406	268.362	64.7654	837.224	333.371	1116.05	389.497
ENSBTAG00000037735	C5AR2	4.49702	3.93038	0	0	51.2742	21.2751	21.6502	11.8286	378.918	180.943	846.637	298.242	481.378	104.448
ENSBTAG00000013953	CALD1	4.17218	2.57449	0	0	7.09444	6.53694	3.66471	3.53944	345.836	172.743	1590.68	889.655	1836.49	1113.5
ENSBTAG00000007193	CCL16	5.63515	2.38836	0.347846	0.602488	69.1491	76.9733	95.0016	78.1193	1245.74	545.673	4989.89	3527.77	10727.8	1036.53
ENSBTAG00000002845	CDH10	2.83017	3.89713	0	0	36.7346	18.7674	10.6059	4.14518	486.149	126.672	576.213	95.4767	245.399	76.3593
ENSBTAG00000007659	CORO2A	157.124	65.7444	5.2742	2.32505	194.132	95.2775	106.888	30.0316	2258.48	657.277	1562.51	500.993	1375.09	312.683
ENSBTAG00000012371	CPD	136.254	47.9965	57.9211	11.6102	44.8887	10.0787	51.5022	15.9016	2031.08	184.45	972.984	107.44	890.729	74.4456
ENSBTAG00000004997	CTNNAL1	18.1589	17.6825	3.61723	2.23545	15.5595	10.7251	10.3345	1.04106	233.457	18.9318	3513.25	824.403	7193.44	112.898
ENSBTAG00000001154	DGAT2	25.233	9.83319	0.695693	1.20498	3.60817	0.942545	1.52262	1.32191	380.813	480.545	1164.28	167.717	1493.54	348.543
ENSBTAG00000011307	DNM1	46.2706	19.197	35.4182	13.4534	104.901	15.1847	127.21	97.0712	1267.38	641.848	2327.82	588.511	2601.09	821.78
ENSBTAG00000013165	ENPP2	8.62547	2.35216	9.16668	6.00779	20.2183	12.4182	28.1917	37.7276	1440.5	595.836	1226.83	579.322	1085.61	646.776
ENSBTAG00000006771	FRY	89.5117	17.0386	104.657	18.6415	117.201	13.6979	212.845	51.5407	1963.51	150.664	1931.52	255.228	2372.73	156.258
ENSBTAG00000031569	GOLM1	8.0973	7.81239	56.1341	31.5273	47.2947	21.2093	23.5644	11.7919	669.062	119.476	1901.03	70.865	2743.68	180.19
ENSBTAG00000007981	GRK5	21.8262	9.5726	3.53475	2.47075	9.51548	2.26934	84.9389	24.9276	567.405	161.865	3829.51	901.148	4574.48	275.618
ENSBTAG00000015582	HMOX1	51.7468	32.9687	31.6542	12.888	196.307	101.812	46.002	20.5113	3067.72	96.1348	10119.7	2472.79	13137.4	2362.04
ENSBTAG00000034918	IFIT2	6.72956	6.8098	5.08143	7.91479	31.6343	40.6554	49.1901	36.4858	284.752	144.138	1301.2	531.283	1222.06	489.354
ENSBTAG00000047238	ITGAM	349.079	208.116	79.667	13.7453	482.971	88.5749	1641.15	1100.31	15755.4	3871.52	8468.45	1310.17	11311.8	1148.74
ENSBTAG00000001136	KIAA1324	16.1689	3.52956	6.82044	5.18353	34.5061	1.90569	34.6293	14.5755	262.875	128.474	390.746	170.795	1991.39	418.933
ENSBTAG00000019672	LOC574091	8.24553	3.83929	6.13463	2.23808	14.3322	8.39784	37.5173	17.4847	387.338	218.063	321.734	118.867	336.074	62.5459
ENSBTAG00000002615	LONRF3	7.75959	7.39694	0	0	22.3419	7.966	38.8331	15.7021	619.546	132.639	436.009	147.615	376.23	90.3802
ENSBTAG00000003396	MAFB	39.5979	20.2401	0	0	127.005	40.6354	4.77477	3.66881	859.12	136.476	3018.34	807.369	4076.56	302.643
ENSBTAG00000037962	MAML2	20.5913	2.64922	4.71521	2.03792	29.0103	6.31785	36.3467	23.124	393.049	164.019	334.272	131.698	252.546	64.0056
ENSBTAG00000008541	MGST1	200.007	161.691	183.12	84.2085	270.266	140.2	273.281	190.116	3596.46	765.15	3189.73	668.898	2375.57	709.315
ENSBTAG00000003528	NA	6.72387	3.98387	0	0	47.46	29.4937	56.8954	11.2476	347.223	70.0782	321.958	32.0448	352.53	54.3677
ENSBTAG00000006539	NA	38.0872	2.26839	1.5382	0.476126	189.777	16.2036	208.871	102.404	1153.25	159.204	1485.59	134.188	1473.79	58.5763
ENSBTAG00000026148	NA	21.8822	13.5568	0.430326	0.745347	91.9346	71.9312	72.9369	15.2411	553.815	191.852	545.782	146.802	560.325	39.7198
ENSBTAG00000047570	NA	58.5961	71.8904	0	0	98.1844	78.5353	51.7994	29.0649	674.342	372.241	973.564	474.756	942.459	398.315
ENSBTAG00000047605	NA	12.7585	11.4527	8.54358	3.80517	369.728	97.543	611.177	205.682	3864.05	992.348	4990.7	1148.28	5019.21	961.389
ENSBTAG00000003326	NAIP	123.141	36.0348	1.04354	1.80746	504.036	164.386	1789.58	124.385	15789.1	4519	18010.1	6240.28	12493.3	1889.81
ENSBTAG00000018016	NUPR1	4.74768	4.16599	1.19035	0.130023	5.52544	3.27243	23.3027	20.8078	434.324	363.711	4111.79	1890.96	3025.38	1036.87
ENSBTAG00000004547	OLR1	15.9809	11.2958	0	0	75.2774	78.9356	71.8859	72.4762	2608.64	1243.43	3497.47	742.389	2481.65	962.283
ENSBTAG00000031397	P2RY13	0.692871	1.20009	1.47387	1.5733	15.1025	6.89445	1.94985	2.48959	306.496	374.598	374.215	322.374	345.826	295.957
ENSBTAG00000012052	PADI4	7.89342	9.68972	1.82171	2.13709	35.8379	8.43012	16.33	5.73876	3937.81	798.713	4049.27	964.428	2495.07	274.423
ENSBTAG00000019150	PLD3	50.5867	23.8694	7.17012	3.42839	10.1573	10.8282	4.62134	3.48096	639.918	312.011	735.916	187.72	562.72	95.7673
ENSBTAG00000002624	PSTPIP2	136.659	48.6341	6.98701	5.54399	509.521	153.742	391.266	103.057	3036.93	661.55	3206.59	573.064	3066.74	503.312
ENSBTAG00000034366	RGS2	15.8096	11.5981	53.9154	12.4958	135.993	51.4006	31.9203	21.2314	1258.26	465.904	2315.96	779.532	2607.44	786.145
ENSBTAG00000012638	S100A12	49.0386	41.7945	6.7761	1.74137	354.175	227.221	196.71	88.6308	140354	47772.2	13289	4075.38	4717.74	866.426
ENSBTAG00000012894	SAMD9	316.338	165.595	589.258	368.699	593.393	620.321	1376.73	834.732	11429.7	5736.94	13430.1	5869.98	12199.7	3399.18
ENSBTAG00000043981	SBF2	12.6087	9.07919	82.8251	36.5839	27.0837	14.4171	51.2321	19.075	928.78	286.502	1375.15	296.631	1923.6	53.3107
ENSBTAG00000008320	SEPT5	0	0	19.6868	3.44561	20.4862	8.91718	52.4427	25.15	1140.74	516.267	894.397	291.695	876.494	202.664
ENSBTAG00000015520	SLC11A1	107.103	97.7677	33.0442	6.26101	701.806	558.33	105.469	43.7906	21051.9	4309.56	8618.46	1711.43	7268.57	559.945
ENSBTAG00000009637	SLC12A2	73.9559	9.42947	160.393	3.36196	88.6839	10.2479	143.427	18.5751	898.927	332.412	1377.47	294.798	1459.41	226.652
ENSBTAG00000008597	SLC45A4	39.7149	14.8153	25.665	3.75607	22.8242	6.36453	69.7064	12.8612	400.341	117.78	411.224	72.4987	516.228	124.006
ENSBTAG00000013670	SLC46A2	11.1931	6.35157	10.7936	9.32382	152.065	53.1856	241.586	54.3328	4741.47	948.67	6919.76	1548.84	2181.63	260.479
ENSBTAG00000031069	SNX24	3.17661	4.49081	1.63882	2.00392	18.6317	10.4216	1.9693	1.71902	417.974	136.295	761.008	240.328	703.24	149.963
ENSBTAG00000006523	SOD2	57.3621	16.5936	148.521	27.1717	134.724	41.8103	138.734	18.0747	1256.78	519.866	1270.18	336.12	921.602	419.014
ENSBTAG00000008849	SORT1	18.6403	5.26752	60.2993	25.9427	16.8577	7.83808	68.5135	39.3425	1946.67	685.96	654.212	116.204	815.994	298.885
ENSBTAG00000040356	SPIRE2	28.2242	5.30798	0.824353	1.42782	17.8869	5.43257	8.85936	9.84758	344.64	139.099	636.078	122.583	633.424	90.8281
ENSBTAG00000017863	SRGN	4748.23	451.746	4977.53	884.13	8003.1	1109.44	5010.09	506.7	38468.1	11120.9	96122.6	26224.1	70755.2	10631.9
ENSBTAG00000005029	TAL1	1.5618	1.87836	0.412176	0.71391	14.5372	4.24651	108.419	3.92655	914.221	173.768	4674.62	878.612	7294.78	1062.06
ENSBTAG00000002006	THBS1	0	0	0	0	1.83556	2.01487	1.52262	1.32191	12479.8	6988.74	1415.58	1098.71	1977.89	2205.62
ENSBTAG00000000130	TNFSF13	84.3277	15.3377	22.9018	9.33505	324.33	98.209	237.513	31.2671	3433.39	397.112	2622.42	350.285	1640.56	262.547
ENSBTAG00000009655	TNS3	116.348	41.1508	4.04755	2.05336	303.071	89.0443	566.681	277.356	5624.95	1925.88	8525.99	4086.96	5741.44	2225.95
ENSBTAG00000033076	TRPM6	8.73453	8.30696	0.347846	0.602488	27.9398	9.81405	23.6218	9.79665	1436.47	314.431	1288.51	352.492	1848.69	337.034
ENSBTAG00000002702	TSPAN32	4.45993	3.03596	36.6329	14.8621	169.61	59.5594	163.56	132.641	1327.99	437.498	1260.38	430.88	962.409	388.563
ENSBTAG00000015094	VNN1	4.01467	4.16455	0.430326	0.745347	18.5714	16.7681	0.52824	0.914938	839.567	21.1127	2352.52	617.395	3432.26	808.521
ENSBTAG00000012976	WLS	13.7391	14.2196	0	0	124.759	109.616	40.5552	19.3902	8022.43	2866.5	1708.82	673.463	656.501	218.06
ENSBTAG00000014267	ZCCHC14	1.79086	2.13753	0.347846	0.602488	0.505104	0.874865	5.68147	3.35641	323.945	29.0806	323.186	37.7078	361.608	32.1416
ENSBTAG00000021438	ZNF821	9.11806	8.51764	0.412176	0.71391	6.08423	7.62292	4.52894	5.26159	483.76	283.248	317.432	150.075	366.91	181.168

## Sheet: all monocytes
All monocytes
At least 5-fold higher compared to all dendritic cell subsets (p<0.05), NA = not annotated
ensembl-ID	gene symbol	mean pDC	SD pDC	mean cDC1	SD cDC1	mean cDC2'	SD cDC2'	mean cDC2''	SD cDC2''	mean cM	SD cM	mean intM	SD intM	mean ncM	SD ncM
ENSBTAG00000008259	ACOD1	12.5228	4.06144	1.2085	1.29886	86.0594	24.9967	33.5181	4.91475	1282.55	308.265	5778.67	253.613	7893.04	1642.45
ENSBTAG00000016629	ADCY9	2.35045	2.49749	6.30969	5.48107	29.2393	7.37744	130.553	49.1305	703.656	137.338	1405.1	282.346	1883.72	546.517
ENSBTAG00000007901	ADGRE1	11.7835	4.82172	7.95679	8.79898	4.32905	4.22479	12.1981	14.4722	481.725	385.147	5252.59	1664.04	14473.4	3935.69
ENSBTAG00000015821	AMPD3	4.3611	4.70875	28.4374	14.2396	28.808	17.2468	24.1659	7.69431	353.109	170.515	313.263	281.944	250.494	211.481
ENSBTAG00000013401	ARHGEF40	10.1471	1.59208	34.6444	20.6118	123.66	14.0945	209.073	36.2985	1075.95	376.16	1421.54	329.79	2168.92	398.458
ENSBTAG00000019675	ATXN1	7.66699	5.79536	10.1261	4.49019	25.1059	11.212	34.673	13.9014	404.084	62.359	318.236	60.0189	269.694	22.4448
ENSBTAG00000013774	C15orf52	1.4537	1.56958	0.412176	0.71391	7.93855	1.68324	8.84477	3.43406	268.362	64.7654	837.224	333.371	1116.05	389.497
ENSBTAG00000037735	C5AR2	4.49702	3.93038	0	0	51.2742	21.2751	21.6502	11.8286	378.918	180.943	846.637	298.242	481.378	104.448
ENSBTAG00000013953	CALD1	4.17218	2.57449	0	0	7.09444	6.53694	3.66471	3.53944	345.836	172.743	1590.68	889.655	1836.49	1113.5
ENSBTAG00000007193	CCL16	5.63515	2.38836	0.347846	0.602488	69.1491	76.9733	95.0016	78.1193	1245.74	545.673	4989.89	3527.77	10727.8	1036.53
ENSBTAG00000002845	CDH10	2.83017	3.89713	0	0	36.7346	18.7674	10.6059	4.14518	486.149	126.672	576.213	95.4767	245.399	76.3593
ENSBTAG00000007659	CORO2A	157.124	65.7444	5.2742	2.32505	194.132	95.2775	106.888	30.0316	2258.48	657.277	1562.51	500.993	1375.09	312.683
ENSBTAG00000012371	CPD	136.254	47.9965	57.9211	11.6102	44.8887	10.0787	51.5022	15.9016	2031.08	184.45	972.984	107.44	890.729	74.4456
ENSBTAG00000004997	CTNNAL1	18.1589	17.6825	3.61723	2.23545	15.5595	10.7251	10.3345	1.04106	233.457	18.9318	3513.25	824.403	7193.44	112.898
ENSBTAG00000001154	DGAT2	25.233	9.83319	0.695693	1.20498	3.60817	0.942545	1.52262	1.32191	380.813	480.545	1164.28	167.717	1493.54	348.543
ENSBTAG00000011307	DNM1	46.2706	19.197	35.4182	13.4534	104.901	15.1847	127.21	97.0712	1267.38	641.848	2327.82	588.511	2601.09	821.78
ENSBTAG00000013165	ENPP2	8.62547	2.35216	9.16668	6.00779	20.2183	12.4182	28.1917	37.7276	1440.5	595.836	1226.83	579.322	1085.61	646.776
ENSBTAG00000006771	FRY	89.5117	17.0386	104.657	18.6415	117.201	13.6979	212.845	51.5407	1963.51	150.664	1931.52	255.228	2372.73	156.258
ENSBTAG00000031569	GOLM1	8.0973	7.81239	56.1341	31.5273	47.2947	21.2093	23.5644	11.7919	669.062	119.476	1901.03	70.865	2743.68	180.19
ENSBTAG00000007981	GRK5	21.8262	9.5726	3.53475	2.47075	9.51548	2.26934	84.9389	24.9276	567.405	161.865	3829.51	901.148	4574.48	275.618
ENSBTAG00000015582	HMOX1	51.7468	32.9687	31.6542	12.888	196.307	101.812	46.002	20.5113	3067.72	96.1348	10119.7	2472.79	13137.4	2362.04
ENSBTAG00000034918	IFIT2	6.72956	6.8098	5.08143	7.91479	31.6343	40.6554	49.1901	36.4858	284.752	144.138	1301.2	531.283	1222.06	489.354
ENSBTAG00000047238	ITGAM	349.079	208.116	79.667	13.7453	482.971	88.5749	1641.15	1100.31	15755.4	3871.52	8468.45	1310.17	11311.8	1148.74
ENSBTAG00000001136	KIAA1324	16.1689	3.52956	6.82044	5.18353	34.5061	1.90569	34.6293	14.5755	262.875	128.474	390.746	170.795	1991.39	418.933
ENSBTAG00000019672	LOC574091	8.24553	3.83929	6.13463	2.23808	14.3322	8.39784	37.5173	17.4847	387.338	218.063	321.734	118.867	336.074	62.5459
ENSBTAG00000002615	LONRF3	7.75959	7.39694	0	0	22.3419	7.966	38.8331	15.7021	619.546	132.639	436.009	147.615	376.23	90.3802
ENSBTAG00000003396	MAFB	39.5979	20.2401	0	0	127.005	40.6354	4.77477	3.66881	859.12	136.476	3018.34	807.369	4076.56	302.643
ENSBTAG00000037962	MAML2	20.5913	2.64922	4.71521	2.03792	29.0103	6.31785	36.3467	23.124	393.049	164.019	334.272	131.698	252.546	64.0056
ENSBTAG00000008541	MGST1	200.007	161.691	183.12	84.2085	270.266	140.2	273.281	190.116	3596.46	765.15	3189.73	668.898	2375.57	709.315
ENSBTAG00000003528	NA	6.72387	3.98387	0	0	47.46	29.4937	56.8954	11.2476	347.223	70.0782	321.958	32.0448	352.53	54.3677
ENSBTAG00000006539	NA	38.0872	2.26839	1.5382	0.476126	189.777	16.2036	208.871	102.404	1153.25	159.204	1485.59	134.188	1473.79	58.5763
ENSBTAG00000026148	NA	21.8822	13.5568	0.430326	0.745347	91.9346	71.9312	72.9369	15.2411	553.815	191.852	545.782	146.802	560.325	39.7198
ENSBTAG00000047570	NA	58.5961	71.8904	0	0	98.1844	78.5353	51.7994	29.0649	674.342	372.241	973.564	474.756	942.459	398.315
ENSBTAG00000047605	NA	12.7585	11.4527	8.54358	3.80517	369.728	97.543	611.177	205.682	3864.05	992.348	4990.7	1148.28	5019.21	961.389
ENSBTAG00000003326	NAIP	123.141	36.0348	1.04354	1.80746	504.036	164.386	1789.58	124.385	15789.1	4519	18010.1	6240.28	12493.3	1889.81
ENSBTAG00000018016	NUPR1	4.74768	4.16599	1.19035	0.130023	5.52544	3.27243	23.3027	20.8078	434.324	363.711	4111.79	1890.96	3025.38	1036.87
ENSBTAG00000004547	OLR1	15.9809	11.2958	0	0	75.2774	78.9356	71.8859	72.4762	2608.64	1243.43	3497.47	742.389	2481.65	962.283
ENSBTAG00000031397	P2RY13	0.692871	1.20009	1.47387	1.5733	15.1025	6.89445	1.94985	2.48959	306.496	374.598	374.215	322.374	345.826	295.957
ENSBTAG00000012052	PADI4	7.89342	9.68972	1.82171	2.13709	35.8379	8.43012	16.33	5.73876	3937.81	798.713	4049.27	964.428	2495.07	274.423
ENSBTAG00000019150	PLD3	50.5867	23.8694	7.17012	3.42839	10.1573	10.8282	4.62134	3.48096	639.918	312.011	735.916	187.72	562.72	95.7673
ENSBTAG00000002624	PSTPIP2	136.659	48.6341	6.98701	5.54399	509.521	153.742	391.266	103.057	3036.93	661.55	3206.59	573.064	3066.74	503.312
ENSBTAG00000034366	RGS2	15.8096	11.5981	53.9154	12.4958	135.993	51.4006	31.9203	21.2314	1258.26	465.904	2315.96	779.532	2607.44	786.145
ENSBTAG00000012638	S100A12	49.0386	41.7945	6.7761	1.74137	354.175	227.221	196.71	88.6308	140354	47772.2	13289	4075.38	4717.74	866.426
ENSBTAG00000012894	SAMD9	316.338	165.595	589.258	368.699	593.393	620.321	1376.73	834.732	11429.7	5736.94	13430.1	5869.98	12199.7	3399.18
ENSBTAG00000043981	SBF2	12.6087	9.07919	82.8251	36.5839	27.0837	14.4171	51.2321	19.075	928.78	286.502	1375.15	296.631	1923.6	53.3107
ENSBTAG00000008320	SEPT5	0	0	19.6868	3.44561	20.4862	8.91718	52.4427	25.15	1140.74	516.267	894.397	291.695	876.494	202.664
ENSBTAG00000015520	SLC11A1	107.103	97.7677	33.0442	6.26101	701.806	558.33	105.469	43.7906	21051.9	4309.56	8618.46	1711.43	7268.57	559.945
ENSBTAG00000009637	SLC12A2	73.9559	9.42947	160.393	3.36196	88.6839	10.2479	143.427	18.5751	898.927	332.412	1377.47	294.798	1459.41	226.652
ENSBTAG00000008597	SLC45A4	39.7149	14.8153	25.665	3.75607	22.8242	6.36453	69.7064	12.8612	400.341	117.78	411.224	72.4987	516.228	124.006
ENSBTAG00000013670	SLC46A2	11.1931	6.35157	10.7936	9.32382	152.065	53.1856	241.586	54.3328	4741.47	948.67	6919.76	1548.84	2181.63	260.479
ENSBTAG00000031069	SNX24	3.17661	4.49081	1.63882	2.00392	18.6317	10.4216	1.9693	1.71902	417.974	136.295	761.008	240.328	703.24	149.963
ENSBTAG00000006523	SOD2	57.3621	16.5936	148.521	27.1717	134.724	41.8103	138.734	18.0747	1256.78	519.866	1270.18	336.12	921.602	419.014
ENSBTAG00000008849	SORT1	18.6403	5.26752	60.2993	25.9427	16.8577	7.83808	68.5135	39.3425	1946.67	685.96	654.212	116.204	815.994	298.885
ENSBTAG00000040356	SPIRE2	28.2242	5.30798	0.824353	1.42782	17.8869	5.43257	8.85936	9.84758	344.64	139.099	636.078	122.583	633.424	90.8281
ENSBTAG00000017863	SRGN	4748.23	451.746	4977.53	884.13	8003.1	1109.44	5010.09	506.7	38468.1	11120.9	96122.6	26224.1	70755.2	10631.9
ENSBTAG00000005029	TAL1	1.5618	1.87836	0.412176	0.71391	14.5372	4.24651	108.419	3.92655	914.221	173.768	4674.62	878.612	7294.78	1062.06
ENSBTAG00000002006	THBS1	0	0	0	0	1.83556	2.01487	1.52262	1.32191	12479.8	6988.74	1415.58	1098.71	1977.89	2205.62
ENSBTAG00000000130	TNFSF13	84.3277	15.3377	22.9018	9.33505	324.33	98.209	237.513	31.2671	3433.39	397.112	2622.42	350.285	1640.56	262.547
ENSBTAG00000009655	TNS3	116.348	41.1508	4.04755	2.05336	303.071	89.0443	566.681	277.356	5624.95	1925.88	8525.99	4086.96	5741.44	2225.95
ENSBTAG00000033076	TRPM6	8.73453	8.30696	0.347846	0.602488	27.9398	9.81405	23.6218	9.79665	1436.47	314.431	1288.51	352.492	1848.69	337.034
ENSBTAG00000002702	TSPAN32	4.45993	3.03596	36.6329	14.8621	169.61	59.5594	163.56	132.641	1327.99	437.498	1260.38	430.88	962.409	388.563
ENSBTAG00000015094	VNN1	4.01467	4.16455	0.430326	0.745347	18.5714	16.7681	0.52824	0.914938	839.567	21.1127	2352.52	617.395	3432.26	808.521
ENSBTAG00000012976	WLS	13.7391	14.2196	0	0	124.759	109.616	40.5552	19.3902	8022.43	2866.5	1708.82	673.463	656.501	218.06
ENSBTAG00000014267	ZCCHC14	1.79086	2.13753	0.347846	0.602488	0.505104	0.874865	5.68147	3.35641	323.945	29.0806	323.186	37.7078	361.608	32.1416
ENSBTAG00000021438	ZNF821	9.11806	8.51764	0.412176	0.71391	6.08423	7.62292	4.52894	5.26159	483.76	283.248	317.432	150.075	366.91	181.168
At least 5-fold lower compared to all dendritic cell subsets (p<0.05), NA = not annotated
ensembl-ID	gene symbol	mean pDC	SD pDC	mean cDC1	SD cDC1	mean cDC2'	SD cDC2'	mean cDC2''	SD cDC2''	mean cM	SD cM	mean intM	SD intM	mean ncM	SD ncM
ENSBTAG00000016534	BCL11A	2486.29	81.7563	769.337	58.5382	779.951	56.0915	525.383	47.2412	9.96064	2.89775	10.2583	8.00731	7.39953	4.67636
ENSBTAG00000047707	BoLA-DOB	4580.38	427.305	7122.92	171.636	7799.09	1219.01	2823.1	737.628	453.452	356.751	80.3972	71.5735	20.2658	4.03033
ENSBTAG00000015936	BRINP1	303.411	51.9472	967.665	167.655	482.81	124.884	320.513	30.4641	21.0692	28.7573	31.0903	42.3406	7.44616	6.7203
ENSBTAG00000019421	DACT1	2878.52	894.152	500.007	71.6397	583.993	138.321	361.403	87.4281	3.14808	2.36945	1.36931	1.66965	1.60797	0.834409
ENSBTAG00000015330	DPP4	200.623	66.4576	4889.8	657.368	712.766	134.068	320.692	83.0752	7.45052	4.28452	3.4876	3.85654	4.90901	1.87885
ENSBTAG00000018572	FLT3	6869.2	968.756	23078.4	1172.61	9759.29	2485.51	8330.72	178.915	256.87	70.7388	51.1916	35.8594	43.9933	28.0051
ENSBTAG00000003808	HDAC9	1475.26	50.8107	395.905	35.4713	735.032	187.109	577.765	111.551	6.93452	5.86271	8.64668	5.95624	2.45451	0.939426
ENSBTAG00000047879	KCNA3	10425.6	2079.88	4259.94	961.979	3205.55	873.558	892.419	236.172	36.9674	22.4073	89.2893	37.8823	93.7426	34.1904
ENSBTAG00000016908	METTL1	316.568	24.6338	617.684	86.8914	352.529	30.0688	301.935	39.2506	59.5353	13.1974	28.0192	12.3859	24.4984	8.24319
ENSBTAG00000026963	NCALD	717.646	159.922	1142.96	281.019	1692.35	409.437	487.9	123.124	23.7028	17.129	48.322	12.2284	34.4607	11.4986
ENSBTAG00000019146	OSBP2	10635.9	2070.54	1540.41	514.831	1918.46	548.169	1089.58	452.735	35.2254	24.3817	23.2273	11.0685	52.7419	17.1202
ENSBTAG00000008555	P2RY10	1195.95	278.629	791.548	58.4569	694.67	210.912	477.069	46.9066	88.9091	53.5554	36.5596	10.1626	32.709	4.30845
ENSBTAG00000038737	P2RY6	8130	1847.51	7448.78	795.318	3836.99	718.28	1588.33	38.1784	24.7024	19.6679	45.4874	13.234	22.721	16.2991
ENSBTAG00000030227	PCDHA13	893.511	513.1	977.152	606.801	1329.52	1218.48	1023.92	298.002	16.3331	20.8059	30.4628	33.2301	20.7913	14.9781
ENSBTAG00000002651	PKP2	458.888	184.566	2117.67	449.385	702.318	140.075	447.639	49.1514	73.4815	6.86833	39.8824	10.2055	62.0003	26.3147
ENSBTAG00000023472	PPP1R14A	333.336	126.905	430.57	70.9624	320.265	159.89	261.466	22.4881	0	0	0.829549	0.808249	0.24463	0.423712
ENSBTAG00000026919	PXDC1	986.877	96.9207	2177.92	567.991	1909.67	312.776	874.614	290.327	10.9937	6.98975	30.6313	19.1573	30.192	4.4909
ENSBTAG00000012708	SERPINI1	436.98	58.2819	479.911	73.2613	242.639	21.3703	210.206	108.95	7.96653	4.76376	9.72217	2.48539	13.9263	5.24578
ENSBTAG00000009617	SLC2A1	601.568	100.899	1020.08	128.056	887.701	172.27	510.418	146.056	70.7489	43.519	26.735	20.6637	21.4753	11.1964
ENSBTAG00000021875	SLC41A2	1169.47	91.6419	343.736	88.9487	450.196	221.991	344.723	51.0914	2.55077	1.62755	2.51549	1.58477	4.12604	3.07533
ENSBTAG00000000182	SPINT2	3400.1	666.131	4869.49	614.095	2937.85	432.649	613.062	75.2331	57.3301	16.1579	28.545	6.74259	14.0065	4.50479
ENSBTAG00000026768	TH	1078.24	150.108	1530.11	117.565	2762.5	189.753	1237.49	327.458	167.421	108.024	202.96	88.8383	190.881	74.3321
ENSBTAG00000008682	TLR3	2700.04	618.7	1507.54	282.882	1737.23	399.728	2099.22	718.605	140.306	80.3605	272.231	110.724	149.796	40.1841
ENSBTAG00000022379	VSIG2	1332.95	853.931	2124.74	812.928	496.145	222.49	218.447	56.5684	0	0	0	0	0	0
ENSBTAG00000021215	VWA5A	1575.25	859.891	879.865	285.849	423.916	194.205	322.02	104.635	5.22218	6.36067	1.09866	1.22653	1.78551	1.63157
ENSBTAG00000023611	ZBTB32	1406.15	172.779	1566.46	322.286	1094.93	238.583	783.156	129.163	41.2247	25.1977	94.7738	60.4224	33.4028	8.80615
